# Supplementary material for: Temporal Dynamics of Cytokine, Leukocyte, and Whole Blood Transcriptome Profiles of Pigs Infected with African Swine Fever Virus
Source: Pathogens. 2025 Oct 1;14(10):992. doi: 10.3390/pathogens14100992 (PMC12567412; doi:10.3390/pathogens14100992)
Supplement: Supplementary file 1 [file pathogens-14-00992-s001.zip]

Archive with 4 entries (4 files):
- Figure S1 Gating strategies for flow cytometry.pdf
- Table S1 Gross pathology scoring.xlsx
- Table S2 Porcine DEGs identified by RNAseq.xlsx
- Table S3 ASFV genes identified by RNAseq.xlsx
