# Supplementary material for: Temporal Dynamics of Cytokine, Leukocyte, and Whole Blood Transcriptome Profiles of Pigs Infected with African Swine Fever Virus
Source: Pathogens. 2025 Oct 1;14(10):992. doi: 10.3390/pathogens14100992 (PMC12567412; doi:10.3390/pathogens14100992)
Supplement: Supplementary file 1 [file pathogens-14-00992-s001.zip › Table S1 Gross pathology scoring.xlsx]

## Sheet: scoring controls
		asfv13 immuno
	Nx date			7.10.21	7.10.21	7.10.21	7.10.21	7.10.21	7.10.21
	body weight	kg		17.6	13.2	15.3	13.5	16.9	19.8
	pig number criteria organ		total score possible#	1	2	3	4	5	6	mean score	std	95CI
	body condition		3	1	2	2	2	2	1	1.66667	0.516398	0
		ribs (1)		0	0	0	1	0	0
		pelvis (1)		0	1	1	1	1	0
		muscle atropy (1)		1	1	1	0	1	1
	integument		3	0	0	1	1	1	1	0.666667	0.516398	0.641193
	cardiovascular		6	1	0	3	2	1	2	1.5	1.04881	1.30227
		congestion (1)		1	1	1	1	1	1
		hemorrhage (1)		0	0	1	0	0	0
		epicarditis (2)		0	0	1	1	0	1
		tampanad/exanguination(2)		0	0	0	0	0	0
	Liver		6	1	2	5	4	3	1	2.66667	1.63299	2.02763
		hepatopathy		0	1	2	2	1	1
		bile duct gall bladder		1	1	3	2	2	0
	Lung		9	3	5	7	7	4	4	5	1.67332	2.0777
		swelling/edema		2	2	3	3	1	2
		congestion/hemorrhage		1	2	1	2	1	2
		pneumona/consolidation		0	1	2	2	1	0
		pleural effusion		0	0	1	0	1	0
	Kidney		3	1	1	1	1	1	1	1	0	#NUM!
	Spleen		6	2	3	3	3	3	3	2.83333	0.408248	0.506907
		conjestion/hemorrhage		2	3	2	2	2	2
		necrosis		0	0	1	1	1	1
	Tonsil		6	0	1	2	1	2	2	1.33333	0.816497	1.01381
		edema/congestion		0	1	2	1	2	2
		hemorhage		0	0	0	0	0	0
	Mandibular Lymph node		6	1	1	2	3	2	2	1.83333	0.752773	0.934691
		edema/congestion		1	1	2	3	2	2
		hemorhage		0	0	0	0	0	0
	cranial mediastinal Lymph node		6	2	3	4	5	3	4	3.5	1.04881	1.30227
		edema/congestion		1	2	2	3	2	2
		hemorhage		1	1	2	2	1	2
	Mesenteric Lymph node		6	0	2	2	1	2	2	1.5	0.83666	1.03885
		edema/congestion		0	2	2	1	2	2
		hemorhage		0	0	0	0	0	0
	Renal Lymph node		6	1	4	5	5	5	5	4.16667	1.60208	1.98925
		edema/congestion		1	2	2	2	2	2
		hemorhage		0	2	3	3	3	3
	Gastrohepatic Lymph node		6	2	5	5	5	6	5	4.66667	1.36626	1.69644
		edema/congestion		2	2	2	2	3	3
		hemorhage		0	3	3	3	3	2
	Prescapular Lymph node		6	2	2	2	2	1	3	2	0.632456	0.785297
		edema/congestion		2	2	2	2	1	3
		hemorhage		0	0	0	0	0	0
	GI		12	1	5	9	4	7	3	4.83333	2.85774	3.54835
		stomach irritation-ulcer	1,2,3	0	1	2	1	2	1
		musosal edema	1,2	1	2	2	1	2	1
		diarrhea	1	0	1	1	1	1	1
		hemorrhagic diarrhea	2	0	0	2	0	0	0
		abdominal effusion fibrin, pertonitis	2	0	1	2	1	2	0
	Total score***		84	18	36	53	46	43	39	39.1667	11.9234	14.8048
			pig	1	2	3	4	5	6
				tiny pig	umb abbscess	polyserositis	renal cycts
						hemoabdomen
		mild	28	<30
		moderate	46	31-47
		severe	>47	>47
