# Supplementary material for: Temporal Dynamics of Cytokine, Leukocyte, and Whole Blood Transcriptome Profiles of Pigs Infected with African Swine Fever Virus
Source: Pathogens. 2025 Oct 1;14(10):992. doi: 10.3390/pathogens14100992 (PMC12567412; doi:10.3390/pathogens14100992)
Supplement: Supplementary file 1 [file pathogens-14-00992-s001.zip › Table S2 Porcine DEGs identified by RNAseq.xlsx]

## Sheet: 7dpc deg all
base	Mean	log2FoldChange	lfcSE	stat	pvalue	padj
TMEM163	285.494	-0.936539	0.11602	-8.07219	6.90474e-16	5.22758e-12
IFI6	173.245	2.80949	0.35187	7.98446	1.41134e-15	5.34261e-12
PML	29.8348	1.94925	0.245681	7.93407	2.1208e-15	5.3522e-12
DHX58	28.4707	2.9724	0.385708	7.70635	1.29471e-14	2.45056e-11
CEBPB	34.4309	2.31334	0.304781	7.59018	3.19464e-14	4.83732e-11
TRAIP	105.673	2.05844	0.285471	7.21067	5.56761e-13	7.02539e-10
CHRM4	150.626	2.18508	0.311514	7.0144	2.30941e-12	2.34972e-09
S100A8	22.3806	6.07709	0.867628	7.00426	2.48287e-12	2.34972e-09
TMEM132A	61.4047	1.8783	0.27703	6.78012	1.20072e-11	1.01008e-08
HK3	38.273	2.05597	0.31435	6.54038	6.13635e-11	4.64583e-08
ZEB2	25.299	2.07817	0.318895	6.5168	7.18239e-11	4.94344e-08
LOC110260087	11.0042	3.08308	0.476816	6.46598	1.00644e-10	5.32393e-08
LOC102159603	27.7715	4.69425	0.726065	6.46534	1.01075e-10	5.32393e-08
EPB42	65.0884	-1.06012	0.163979	-6.465	1.01299e-10	5.32393e-08
VENTX	46.4349	2.97454	0.460643	6.45737	1.0654e-10	5.32393e-08
LOC110261735	15.3798	2.83479	0.439563	6.44911	1.12512e-10	5.32393e-08
HLX	19.4778	3.18526	0.495795	6.42455	1.32256e-10	5.89007e-08
HSPB1	61.9676	2.52665	0.395005	6.3965	1.58975e-10	6.68666e-08
LGALS3BP	29.0279	1.89051	0.297769	6.34893	2.16819e-10	8.63965e-08
PADI4	19.2569	3.15151	0.498434	6.32283	2.56821e-10	9.72198e-08
TMPRSS2	8.96774	3.73322	0.593503	6.29015	3.17165e-10	1.14346e-07
NUPR1	8.20715	4.00275	0.644427	6.21134	5.25342e-10	1.80789e-07
LGALS1	23.0724	2.16342	0.351775	6.15002	7.74736e-10	2.55023e-07
CXXC5	18.0764	-2.59301	0.423465	-6.12332	9.16446e-10	2.8267e-07
S100A9	545.862	4.73648	0.773884	6.1204	9.33398e-10	2.8267e-07
NOP16	210.172	-1.00927	0.165965	-6.08124	1.19258e-09	3.47271e-07
ISG15	301.956	2.35286	0.387911	6.06546	1.31579e-09	3.66998e-07
KEF22_p08	234.246	-1.32429	0.218512	-6.06047	1.35728e-09	3.66998e-07
TXNDC11	1187.04	-1.267	0.209534	-6.04674	1.47804e-09	3.85871e-07
APOBR	91.0209	1.51792	0.251424	6.03726	1.56749e-09	3.95582e-07
ACO1	126.13	2.71742	0.45396	5.98605	2.15e-09	5.25085e-07
LOC106507710	453.066	1.87338	0.313555	5.97464	2.30598e-09	5.4558e-07
HSH2D	29.0564	1.57691	0.266141	5.92511	3.12089e-09	7.14503e-07
LTF	17.8868	4.34126	0.733253	5.92055	3.2087e-09	7.14503e-07
ISG12(A)	8.20972	4.74451	0.803007	5.90843	3.45377e-09	7.471e-07
NPHP3	51.2297	-1.58654	0.26879	-5.90252	3.57997e-09	7.52887e-07
ZBP1	33.8698	1.88417	0.320237	5.88367	4.01259e-09	8.21062e-07
VAT1	46.6547	1.46443	0.249421	5.87132	4.32328e-09	8.61356e-07
MX1	90.2363	2.37271	0.407166	5.82738	5.63057e-09	1.06738e-06
NHP2	33.1479	-1.31701	0.226015	-5.82712	5.63933e-09	1.06738e-06
LOC110257589	655.769	-0.931352	0.160068	-5.81847	5.93889e-09	1.09667e-06
MB21D1	13.1296	2.82916	0.488147	5.79571	6.80321e-09	1.21932e-06
LOC102164231	421.027	1.69571	0.292731	5.79273	6.92519e-09	1.21932e-06
LOC110260761	199.52	1.06822	0.184753	5.78192	7.38539e-09	1.27079e-06
CHKA	642.261	2.36548	0.40968	5.77397	7.74259e-09	1.30265e-06
LOC110259327	14.9491	1.93777	0.336012	5.76695	8.07183e-09	1.32852e-06
LOC100512873	14.3689	4.56304	0.796196	5.73105	9.98131e-09	1.60784e-06
FOXJ2	50.1769	2.66938	0.469467	5.68596	1.30077e-08	2.05169e-06
LGALS9	31.4056	2.35704	0.416951	5.65304	1.57636e-08	2.43564e-06
EEF1A1	142.68	-1.1187	0.199161	-5.61707	1.94227e-08	2.94099e-06
IRF7	84.1973	1.49601	0.266911	5.60491	2.08367e-08	3.07248e-06
NAA35	16.9205	-1.80674	0.322477	-5.60271	2.11028e-08	3.07248e-06
SLC7A6OS	134.293	-0.946705	0.169338	-5.59061	2.26274e-08	3.2323e-06
ZNF70	11.2953	-3.48959	0.625364	-5.58009	2.40393e-08	3.3704e-06
LOC102165905	667.275	0.769933	0.138903	5.54297	2.97378e-08	4.09355e-06
TRIM72	6.77386	3.88751	0.70345	5.52635	3.26966e-08	4.42046e-06
IL24	1257.99	-0.90941	0.164848	-5.51665	3.4552e-08	4.58935e-06
SLC11A1	4.30942	4.91695	0.893898	5.50057	3.78556e-08	4.91198e-06
FAM98C	43.2328	1.56372	0.284384	5.49862	3.82785e-08	4.91198e-06
CCDC86	96.3284	-1.4711	0.26845	-5.47998	4.25376e-08	5.36754e-06
CHST7	195.641	-1.07217	0.196956	-5.44368	5.2191e-08	6.47767e-06
LOC106506699	50.6437	-1.46123	0.268993	-5.43223	5.56531e-08	6.68927e-06
LOC102163801	26.4971	-1.47507	0.271542	-5.4322	5.5663e-08	6.68927e-06
PARP9	36.0285	1.83028	0.338975	5.39946	6.68424e-08	7.90725e-06
CHRNB2	335.016	1.7477	0.324558	5.38485	7.25055e-08	8.44522e-06
TCTE1	65.5242	-1.2293	0.228467	-5.38063	7.42271e-08	8.51475e-06
LOC110260327	4.21475	5.24237	0.974863	5.37755	7.5508e-08	8.5324e-06
C6H19orf84	5.63642	5.61762	1.04555	5.3729	7.74806e-08	8.62655e-06
LOC110255657	50.8188	-1.2239	0.227973	-5.36861	7.93466e-08	8.70627e-06
SPIB	18.5969	-1.88567	0.351624	-5.36275	8.19631e-08	8.86489e-06
LOC110256047	187.098	1.45791	0.274025	5.32035	1.03571e-07	1.10441e-05
GNB1	148.459	1.1243	0.21256	5.28935	1.22753e-07	1.29078e-05
DNAH7	70.5429	-1.98352	0.375858	-5.27731	1.31098e-07	1.35964e-05
BCL9L	67.5638	-1.39706	0.26524	-5.26715	1.38557e-07	1.41758e-05
G0S2	4.43929	4.94629	0.939887	5.26264	1.42e-07	1.43344e-05
MCEMP1	10.5804	2.88254	0.550947	5.23197	1.67711e-07	1.67071e-05
SIM2	179.012	-1.08071	0.207557	-5.20682	1.92103e-07	1.88884e-05
GADD45B	17.7882	1.65012	0.31712	5.20346	1.95608e-07	1.89866e-05
BCL2L12	179.554	1.06405	0.20518	5.18595	2.1492e-07	2.05969e-05
C1H15orf62	183.822	-0.796068	0.153592	-5.18302	2.18324e-07	2.06616e-05
LOC106508382	32.5901	1.12634	0.21772	5.17332	2.29967e-07	2.14949e-05
LOC110256556	7.40503	2.7365	0.529275	5.17028	2.33744e-07	2.15814e-05
LOC102160475	134.313	1.86618	0.361343	5.16457	2.40989e-07	2.19277e-05
RRBP1	78.6071	1.55742	0.301662	5.1628	2.43288e-07	2.19277e-05
BST2	7.94701	3.41576	0.662411	5.15656	2.51524e-07	2.24034e-05
LOC110260752	41.9932	1.67511	0.325425	5.14747	2.64025e-07	2.32434e-05
UPP1	21.2687	2.66194	0.517585	5.143	2.70379e-07	2.35292e-05
LOC110255989	7.76092	-2.72622	0.53132	-5.13103	2.88164e-07	2.47919e-05
HECTD4	27.5389	1.61727	0.315665	5.12337	3.00127e-07	2.5531e-05
TMED1	142.088	1.19011	0.233865	5.08888	3.6018e-07	3.00565e-05
UNC93B1	34.4319	1.6428	0.322858	5.08831	3.61265e-07	3.00565e-05
LOC110261230	32.279	1.59531	0.314466	5.07307	3.91454e-07	3.22141e-05
GNAS	125.792	-0.731767	0.144506	-5.06393	4.10694e-07	3.3434e-05
LOC106504396	81.7259	2.66652	0.528097	5.0493	4.43437e-07	3.57156e-05
RASGRP1	13.0518	-1.81216	0.359204	-5.04494	4.53675e-07	3.61555e-05
DEXI	131.914	-1.34725	0.268136	-5.02451	5.04732e-07	3.98055e-05
SLC25A6	163.701	-1.00224	0.199709	-5.01848	5.20812e-07	4.06502e-05
TAOK1	17.3733	-2.31973	0.463336	-5.00658	5.5405e-07	4.2776e-05
CIT	28.9717	1.92813	0.38526	5.00475	5.59348e-07	4.2776e-05
LOC106504394	380.514	2.43336	0.48682	4.99848	5.77825e-07	4.37472e-05
LOC110262197	25.4613	-1.95569	0.391643	-4.99354	5.92821e-07	4.44381e-05
LOC110255504	333.588	-0.954731	0.19179	-4.97801	6.42423e-07	4.75674e-05
LOC110257627	448.248	-0.806264	0.162062	-4.97502	6.52396e-07	4.75674e-05
SMG7	85.8825	1.94383	0.390741	4.97472	6.53416e-07	4.75674e-05
LOC110256136	99.5446	-0.877447	0.176845	-4.96167	6.98915e-07	5.03951e-05
EMC4	45.9157	-1.75158	0.354088	-4.94674	7.54661e-07	5.39013e-05
DDX11	21.9624	2.4729	0.501375	4.93224	8.12917e-07	5.75196e-05
LRRC51	13.9666	1.97492	0.401027	4.92465	8.45102e-07	5.87669e-05
IFIT3	53.4007	1.7755	0.360549	4.92443	8.4607e-07	5.87669e-05
SMTNL1	16.4111	2.39164	0.486554	4.91546	8.85725e-07	6.0962e-05
LOC100519216	1372.4	-0.710988	0.145149	-4.89833	9.66522e-07	6.59238e-05
DNAH17	223.062	1.03712	0.211914	4.89408	9.87646e-07	6.67631e-05
DDIT3	62.673	1.23564	0.252753	4.88873	1.01488e-06	6.74354e-05
C9H1orf186	11.6855	-2.23419	0.457019	-4.88863	1.01541e-06	6.74354e-05
IFFO1	8042	1.44248	0.295459	4.88218	1.04919e-06	6.88791e-05
SLA-DQA1	7.45688	-2.9705	0.608698	-4.88009	1.06038e-06	6.88791e-05
LOC100518330	37.8926	2.27388	0.466023	4.87934	1.06444e-06	6.88791e-05
CERKL	102.764	-1.95487	0.4025	-4.85683	1.19279e-06	7.65307e-05
PGD	30.2339	1.37643	0.284	4.84659	1.25603e-06	7.93387e-05
GPX1	147.106	-1.37708	0.284147	-4.84635	1.25751e-06	7.93387e-05
LOC110260591	24.4605	1.86886	0.386047	4.84103	1.29168e-06	8.08206e-05
SRRD	372.444	1.45377	0.300665	4.83516	1.33037e-06	8.25594e-05
MYH7B	70.169	0.76148	0.157588	4.83209	1.35108e-06	8.31627e-05
LOC110261048	47.4543	1.76214	0.364817	4.8302	1.36398e-06	8.328e-05
FBXO40	627.023	-0.764693	0.158845	-4.81407	1.47884e-06	8.95703e-05
TXNL4B	301.913	3.41	0.714479	4.77271	1.81762e-06	0.000109216
LOC100521322	11.4279	2.38093	0.499256	4.76896	1.85179e-06	0.000110393
LOC110260753	27.1097	1.27421	0.26779	4.75824	1.95285e-06	0.000115508
MTX1	124.775	1.50688	0.317247	4.74986	2.03557e-06	0.000119467
LOC110261384	3404.49	2.54538	0.536367	4.74559	2.07901e-06	0.000121078
RRP8	12.8964	-2.40273	0.50711	-4.73808	2.15756e-06	0.000124694
HMOX1	10.3693	2.67697	0.565926	4.73025	2.24243e-06	0.000128617
TACC3	37.3273	1.32348	0.281408	4.70304	2.56311e-06	0.000145904
ZNHIT1	35.6251	1.3501	0.287811	4.69093	2.71968e-06	0.000153662
LOC110256794	20.6178	1.80848	0.385715	4.68865	2.7502e-06	0.000154235
ARRB2	44.4753	1.11798	0.238951	4.67872	2.88665e-06	0.000160697
IL17REL	4.26383	4.00529	0.857143	4.67283	2.97074e-06	0.000164172
TMEM187	31.0447	1.648	0.352915	4.66966	3.01693e-06	0.000165516
LOC110259231	324.827	1.4676	0.314792	4.66212	3.12966e-06	0.000170465
IFITM1	386.443	1.27444	0.273723	4.65594	3.225e-06	0.000174403
SLC22A7	13.3936	-2.682	0.577907	-4.64088	3.4693e-06	0.000186284
NCOA4	10.0029	-2.17574	0.469078	-4.63833	3.51239e-06	0.00018727
LOC102165485	181.424	1.84101	0.397722	4.62889	3.67623e-06	0.000194634
RTN4IP1	61.471	1.70109	0.368152	4.62062	3.82594e-06	0.000201154
CLCN1	43.3573	-1.63713	0.354605	-4.61679	3.89723e-06	0.000203037
TCTN1	694.832	-1.33728	0.289717	-4.61582	3.91538e-06	0.000203037
HDLBP	53.8077	0.892444	0.193857	4.60363	4.15183e-06	0.000212517
DDHD2	10.4399	2.14134	0.465154	4.60351	4.15434e-06	0.000212517
RBM4B	19.758	-2.1435	0.465964	-4.60014	4.22206e-06	0.000214532
FGD2	20.9136	3.05648	0.665659	4.59167	4.39723e-06	0.000221943
LOC100520452	364.648	0.912833	0.199285	4.58055	4.63753e-06	0.000232461
C6H18orf8	70.3921	2.20184	0.480859	4.57898	4.67251e-06	0.000232461
ARL15	8.22072	4.61867	1.00892	4.57785	4.69773e-06	0.000232461
AAGAB	208.996	-0.672043	0.147284	-4.56291	5.04482e-06	0.000248015
LOC102164445	1032.97	1.65857	0.36375	4.55965	5.12387e-06	0.000250276
LCTL	75.484	1.50362	0.330203	4.55363	5.27272e-06	0.000255896
NAB2	59.3843	0.949569	0.209323	4.53639	5.72255e-06	0.000275451
WDR82	30.6866	1.36052	0.299976	4.53544	5.74842e-06	0.000275451
LOC110262106	10.3856	-2.33717	0.516359	-4.52625	6.00395e-06	0.000284636
FAM151A	23.2398	-1.6122	0.356221	-4.52585	6.01529e-06	0.000284636
LOC100155404	27.3941	2.95689	0.654841	4.51544	6.31865e-06	0.000297134
FCN1	53.8123	1.7817	0.395848	4.50097	6.76453e-06	0.000316138
POU2F2	24.9841	-1.64845	0.367004	-4.49164	7.06783e-06	0.000328286
UNC5A	10.8477	3.46338	0.772538	4.48312	7.35595e-06	0.000339585
LOC110261627	106.125	1.08193	0.241452	4.48091	7.43255e-06	0.000341041
LOC110255863	21.6539	-1.39021	0.310576	-4.47625	7.5966e-06	0.00034625
STAB1	79.1424	1.95205	0.436203	4.4751	7.63753e-06	0.00034625
FBXW9	8.72745	2.3519	0.526645	4.46582	7.97631e-06	0.000359456
MARCH7	6.80479	-2.42672	0.545002	-4.45269	8.48019e-06	0.000379903
GIGYF1	33.9889	1.46627	0.329643	4.44804	8.66574e-06	0.000385931
GAS2L2	66.6444	0.933839	0.210163	4.4434	8.85503e-06	0.000392055
CCDC66	14.9687	-2.28824	0.515296	-4.44064	8.96918e-06	0.0003948
SLC7A4	15.4469	-1.62431	0.366231	-4.4352	9.19878e-06	0.000402566
MARCH8	8.37845	2.17368	0.490413	4.43235	9.32103e-06	0.000405572
ISG20	12.1827	2.19456	0.496573	4.41941	9.89697e-06	0.000427492
GATD1	1459.32	1.15404	0.261183	4.41852	9.93773e-06	0.000427492
ZC3HAV1	110.221	1.07575	0.243582	4.41637	1.00374e-05	0.000428177
LOC106509720	211.221	-0.709403	0.160653	-4.41573	1.00668e-05	0.000428177
CPNE5	4.15888	3.74851	0.849613	4.41202	1.02409e-05	0.000433149
CORO1B	180.55	-0.901041	0.204711	-4.40153	1.07488e-05	0.000452106
HMGN2	23.3434	1.22127	0.277895	4.3947	1.10923e-05	0.000463978
SOX15	30.6354	1.31179	0.298672	4.39208	1.12273e-05	0.000467043
RETN	6.0571	3.84074	0.875039	4.38922	1.1376e-05	0.000470643
LOC102159054	409.6	-0.756598	0.172442	-4.38755	1.14634e-05	0.000471683
ITM2A	6.59214	-3.00411	0.687067	-4.37236	1.2291e-05	0.000503
POR	16.6553	1.42471	0.326796	4.35964	1.30275e-05	0.000527906
DCLK2	70.93	-0.973034	0.223201	-4.35945	1.3039e-05	0.000527906
FBXO6	281.819	1.51381	0.347426	4.35721	1.31729e-05	0.000528577				no go
LOC102160841	6.5006	2.60985	0.599024	4.35684	1.31952e-05	0.000528577
PMEPA1	15.5439	1.83054	0.420701	4.35118	1.35409e-05	0.000539568
RSAD2	5.14312	3.38503	0.780404	4.33754	1.44088e-05	0.000571148
SEMA4D	14.2963	1.93114	0.445586	4.33393	1.46473e-05	0.000576599
MFSD12	29.8809	1.30451	0.301054	4.33316	1.46987e-05	0.000576599
LOC102165594	3.62191	5.48841	1.26799	4.32843	1.50175e-05	0.00058607
CDHR5	16.2751	2.76657	0.639381	4.32696	1.51182e-05	0.000586975
LOC110260647	207.189	1.7992	0.417349	4.31101	1.6251e-05	0.000627737
CD79B	24.588	-1.74296	0.405176	-4.30174	1.69461e-05	0.000651265
TRIM59	69.2597	-1.07804	0.251006	-4.29487	1.74794e-05	0.000665311
C4H1orf162	7.42375	1.89706	0.441715	4.29477	1.74874e-05	0.000665311
ARID5A	31.0891	1.50263	0.350883	4.28242	1.84873e-05	0.000699835
FOXS1	27.0701	1.7222	0.402268	4.28123	1.85865e-05	0.000700093
TALDO1	81.712	0.979056	0.229522	4.26563	1.9934e-05	0.00074713
KANSL1L	29.4061	-1.26393	0.297083	-4.25449	2.09528e-05	0.000781446
TGM1	8.02016	2.38627	0.562826	4.2398	2.23721e-05	0.000830289
RCE1	18.9614	1.45827	0.345187	4.2246	2.39369e-05	0.000883565
RAC1	38.1045	1.34161	0.317694	4.22295	2.41123e-05	0.000883565
LOC110262191	2.07884	4.73338	1.12147	4.22069	2.4356e-05	0.000883565
CD79A	24.9123	-1.79758	0.425921	-4.22045	2.43812e-05	0.000883565
COL18A1	28.0299	-1.4529	0.344261	-4.22036	2.43911e-05	0.000883565
CDH23	4039.31	0.831355	0.197533	4.20869	2.5686e-05	0.000925725
KCTD20	122.296	-0.792885	0.188437	-4.20769	2.57995e-05	0.000925725
PUS10	22.4983	-1.30571	0.3107	-4.2025	2.63986e-05	0.000942752
ASRGL1	13.062	1.84615	0.439431	4.20121	2.65488e-05	0.000943666
RIN3	30.7936	1.23101	0.293493	4.19432	2.73688e-05	0.000967942
CCSAP	5.52403	-2.42322	0.577912	-4.19306	2.75221e-05	0.000967942
FAM212A	47.1019	1.52293	0.36327	4.19229	2.76153e-05	0.000967942
FAM104A	203.148	-0.682554	0.162969	-4.18826	2.81107e-05	0.000980765
OVOL1	7.17691	4.04846	0.967958	4.18248	2.88347e-05	0.00100141
FFAR2	13.6264	1.68518	0.403051	4.18105	2.90163e-05	0.00100312
LOC110257650	19.3855	2.86417	0.686241	4.17371	2.99684e-05	0.00103132
CREB1	25.733	-1.53258	0.367816	-4.1667	3.09042e-05	0.00105871
CHRNA2	922.097	1.23174	0.296121	4.15958	3.18831e-05	0.00108733
AES	29.908	-1.0937	0.263057	-4.15767	3.21514e-05	0.00109156
DGKE	9.92194	2.08072	0.500643	4.1561	3.23732e-05	0.00109419
LOC106506050	167.63	1.1004	0.26484	4.15495	3.25357e-05	0.00109479
KEF22_p02	4172.7	-1.82971	0.440646	-4.15233	3.29112e-05	0.00109808
DIMT1	54.1849	-1.17302	0.282502	-4.15224	3.29234e-05	0.00109808
LOC110255544	13.2784	2.08268	0.502221	4.14694	3.36947e-05	0.00111887
SLA-DRA	20.2358	-1.99261	0.481177	-4.14112	3.45618e-05	0.00114265
FAM98B	122.569	-1.75416	0.423782	-4.13931	3.48346e-05	0.00114475
EGR2	124.93	-1.01804	0.24598	-4.1387	3.49276e-05	0.00114475
ERAL1	6.91282	2.36548	0.571998	4.13548	3.54216e-05	0.00115594
SLC6A3	8.01332	-2.40634	0.582036	-4.13434	3.55973e-05	0.00115668
TMEM154	26.3177	-1.10347	0.267257	-4.12889	3.64513e-05	0.00117615
IRF9	15.3387	1.37421	0.332855	4.12854	3.65071e-05	0.00117615
LOC106505605	23.1917	1.40014	0.339501	4.12411	3.72164e-05	0.00119392
LOC110259924	33.7732	1.46588	0.355525	4.12313	3.73756e-05	0.00119397
GAPDH	234.506	1.18304	0.287182	4.11947	3.79739e-05	0.00120799
LOC100737051	143.448	-0.733356	0.178252	-4.11415	3.88616e-05	0.00122804
LOC110255190	44.7324	-0.830545	0.201895	-4.11375	3.89288e-05	0.00122804
NFE2	37.3817	1.24161	0.301924	4.11234	3.91668e-05	0.00123042
LOC110260641	21.6436	-1.20603	0.293385	-4.11073	3.94405e-05	0.0012339
LOC100515302	24.3113	1.28467	0.312621	4.10934	3.96789e-05	0.00123625
REL	11.5013	-1.55664	0.379237	-4.10467	4.04898e-05	0.00125634
LOC100517116	418.895	-0.771394	0.188683	-4.08831	4.3452e-05	0.00134276
LOC100521680	10.4135	1.56697	0.383712	4.08372	4.43212e-05	0.00136376
LOC100156073	18.768	1.28878	0.315659	4.08282	4.4492e-05	0.00136376
RTP4	4.52368	2.77662	0.680543	4.08	4.50354e-05	0.0013712
LOC110256032	2.50672	3.82892	0.938533	4.07968	4.50969e-05	0.0013712
LOC110256125	66.205	-1.31026	0.32126	-4.0785	4.53265e-05	0.00137263
IL1R2	4.89987	3.72909	0.914535	4.07758	4.55065e-05	0.00137263
LOC110262320	8.18364	1.86168	0.456842	4.0751	4.59936e-05	0.00138182
COL11A2	9.08039	-2.94566	0.723484	-4.07149	4.67132e-05	0.00139789
SQOR	7.3883	2.21127	0.543373	4.06953	4.71072e-05	0.00140413
PIGH	99.6399	-0.978241	0.240644	-4.0651	4.80114e-05	0.00142547
HDGFL3	41.8437	-1.2274	0.302148	-4.06223	4.86055e-05	0.00143492
COG1	500.249	-0.557167	0.137174	-4.06174	4.87087e-05	0.00143492
LOC110260640	134.261	-0.967541	0.239657	-4.0372	5.40936e-05	0.00158737
LOC110259899	19.239	-1.08874	0.269958	-4.03299	5.50716e-05	0.00160983
LOC110259248	94.7635	0.888469	0.220441	4.03041	5.56798e-05	0.00162135
HSP90AA1	62.9408	1.32572	0.329384	4.02484	5.70131e-05	0.00165382
GTPBP8	117.897	-1.10685	0.275367	-4.01953	5.83133e-05	0.00168164
EDRF1	13.2987	1.60301	0.398846	4.01912	5.84164e-05	0.00168164
LOC102161066	32.7912	-1.34747	0.335474	-4.01661	5.90416e-05	0.0016932
CSNK1D	50.7291	0.766105	0.190868	4.0138	5.975e-05	0.00170705
ADGRE1	2.3959	4.04155	1.00722	4.01257	6.00609e-05	0.00170948
DDX27	19.4373	1.93517	0.48263	4.00964	6.08124e-05	0.00172011
SH2D3A	6.9027	2.39029	0.596181	4.00934	6.08889e-05	0.00172011
SUSD5	2.66791	-4.24111	1.05868	-4.00604	6.17459e-05	0.00173784
ADGRG3	5.08951	2.22121	0.554669	4.00458	6.21277e-05	0.00174211
ATP5C1	19.209	-1.13364	0.283239	-4.00242	6.26979e-05	0.00175161
VSIG4	14.424	1.91403	0.478486	4.00018	6.32949e-05	0.00176179
LOC110255822	1125.3	-0.616511	0.154243	-3.99701	6.41489e-05	0.00177668
LOC106505369	21.0109	1.33158	0.333191	3.99645	6.42995e-05	0.00177668
NOP53	56.2828	-0.811974	0.203287	-3.99423	6.49053e-05	0.0017869
C9H11orf1	2.98517	4.45168	1.11486	3.99305	6.52284e-05	0.00178929
ESRP2	562.852	-0.566599	0.142077	-3.98798	6.66383e-05	0.00182137
DNAAF2	53.55	-0.973442	0.244181	-3.98656	6.70395e-05	0.00182574
LOC100524999	16.3487	2.65806	0.668259	3.97759	6.96187e-05	0.00188919
FAM109A	12.2602	-1.77781	0.447317	-3.97439	7.056e-05	0.00190789
FGF21	3.36582	3.78913	0.953904	3.97223	7.12035e-05	0.00191682
LAP3	7.8252	1.97101	0.496279	3.97158	7.13965e-05	0.00191682
ZCCHC6	17.7897	1.28786	0.324674	3.96664	7.28934e-05	0.00195009
IL10RA	16.3332	-1.23606	0.311762	-3.96476	7.34688e-05	0.00195857
UBAP2	395.543	-0.722292	0.182578	-3.95607	7.61918e-05	0.00202403
LOC110260347	254.142	-1.14499	0.289633	-3.95325	7.70961e-05	0.00204089
LOC106509080	14.7658	1.70681	0.432116	3.94989	7.81881e-05	0.00206259
SIGLEC1	2.17504	4.26826	1.08239	3.94336	8.03494e-05	0.00210832
PLXNB1	12.8402	-2.15135	0.545617	-3.94297	8.04788e-05	0.00210832
CSF1	4.42216	2.61969	0.665768	3.93484	8.32515e-05	0.00217344
LAMP1	19.5226	1.3496	0.343281	3.93149	8.44202e-05	0.00219638
LOC110257501	62.1832	1.2065	0.307316	3.92592	8.63982e-05	0.00224014
LOC106505566	24.0234	-1.37806	0.352231	-3.91239	9.13887e-05	0.00236145
ERMAP	11.6179	2.09587	0.535941	3.91064	9.20536e-05	0.00237054
C9H1orf74	654.736	-0.663913	0.170096	-3.90315	9.49475e-05	0.00243677
SNX25	7.94737	-1.92786	0.494241	-3.90066	9.59321e-05	0.00245372
ACADVL	27.3683	1.15801	0.296941	3.89981	9.62686e-05	0.00245404
SERPING1	6.38946	1.81213	0.464974	3.89727	9.72845e-05	0.00247161
ICA1L	5.99667	-2.45223	0.630319	-3.89046	0.000100056	0.00253353
NEURL2	150.556	0.958583	0.246801	3.88403	0.000102739	0.00258719
NR2C2	50.0129	-1.13196	0.29146	-3.88375	0.000102859	0.00258719
LOC106505418	530.189	-0.826449	0.213133	-3.87762	0.000105482	0.00264439
SMIM22	537.42	1.89494	0.488878	3.87609	0.000106147	0.00265227
EPSTI1	6.77505	2.39936	0.61968	3.87194	0.000107975	0.00268906
PLCL2	75.1993	-0.735169	0.189935	-3.87063	0.000108556	0.00269467
ATP1B4	5.49843	3.30922	0.856157	3.8652	0.000110998	0.0027463
TNPO2	23.7834	-1.03745	0.268838	-3.859	0.000113851	0.0028077
RPLP0	156.347	-0.971686	0.251922	-3.85709	0.000114745	0.00281612
LIPA	4.99183	2.36552	0.613357	3.85668	0.000114936	0.00281612
LOC100739325	13.5594	-1.29386	0.33592	-3.8517	0.000117301	0.0028648
LOC110259220	58.7224	-0.884343	0.229932	-3.84611	0.000120008	0.00292147
LOC110261482	48.2866	1.72193	0.448301	3.84101	0.000122527	0.00296909
EML5	27.8876	-1.38877	0.361605	-3.84057	0.000122748	0.00296909
LOC106506784	2.16425	4.53109	1.18009	3.83963	0.000123222	0.00297106
SETX	13.6472	1.40475	0.365978	3.83834	0.00012387	0.0029772
ERCC1	38.789	0.908738	0.236941	3.8353	0.000125412	0.00300474
ERN2	24.5665	1.09887	0.286887	3.83034	0.000127967	0.00305242
TBC1D17	14.6322	1.73381	0.452706	3.82987	0.000128209	0.00305242
SLC16A3	18.0145	1.20112	0.313762	3.82812	0.000129128	0.00306466
TCTEX1D4	45.039	1.00938	0.263848	3.8256	0.000130452	0.0030794
LOC100738133	223.862	-1.07246	0.280353	-3.8254	0.000130562	0.0030794
TMEM189	14.9983	-1.2841	0.335966	-3.82211	0.000132312	0.00311098
SDR39U1	1345.63	0.857694	0.224453	3.82126	0.000132769	0.00311206
ABHD1	51.5048	0.952548	0.249361	3.81995	0.000133478	0.00311903
SCARB2	3.93911	2.63073	0.690435	3.81025	0.000138825	0.00323399
LOC110255949	34.8884	1.51751	0.398627	3.80684	0.000140754	0.00326657
TBC1D9	8.13642	-2.01623	0.529715	-3.80626	0.000141087	0.00326657
MYO9B	37.4274	0.827405	0.217721	3.8003	0.000144519	0.00332574
LOC106505661	9.03245	1.59313	0.419212	3.8003	0.000144521	0.00332574
RPS4X	31.8371	-1.13921	0.300164	-3.79529	0.00014747	0.00338332
CYP2C42	15.1408	2.0375	0.537107	3.79346	0.000148561	0.00338522
PTK2B	16.1537	1.33967	0.353236	3.79257	0.000149098	0.00338522
STRN4	11.1091	-1.35948	0.35848	-3.79235	0.000149231	0.00338522
VASH1	32.6647	-0.936807	0.247038	-3.79216	0.000149341	0.00338522
XRCC3	230.182	-0.972844	0.256652	-3.79052	0.000150331	0.00339749
LOC110256135	85.2034	-0.931185	0.245728	-3.7895	0.000150953	0.00340137
SIPA1L1	8.33759	1.63424	0.432622	3.77752	0.0001584	0.00355457
ZC3H10	106.353	-0.802469	0.212493	-3.77645	0.000159079	0.00355457
PLTP	464.71	1.20845	0.320047	3.77585	0.000159465	0.00355457
LOC110255264	10.5104	2.96307	0.784908	3.77505	0.000159977	0.00355457
ZNF385C	52.4467	0.879523	0.232995	3.77486	0.000160099	0.00355457
LOC100519264	61.1342	-0.986468	0.261421	-3.77348	0.000160985	0.00356379
ITGAX	7.60012	1.72774	0.458004	3.77232	0.000161738	0.00357003
LOC100739755	28.8318	-1.2003	0.318376	-3.77006	0.00016321	0.00359205
LOC110260338	101.139	0.975025	0.258944	3.7654	0.000166284	0.00364909
ITGAM	146.113	1.55534	0.413212	3.76402	0.0001672	0.00365859
PIM3	4.81701	2.04311	0.543609	3.75841	0.000170994	0.00373081
TRIM26	8.15338	1.65353	0.440263	3.75578	0.000172801	0.00375942
INMT	8.78823	-2.18461	0.582181	-3.75245	0.000175116	0.00379887
LOC102161418	4.97196	3.70703	0.988279	3.75099	0.000176135	0.00381005
SCTR	2.51221	-4.0755	1.08732	-3.74822	0.000178094	0.00384144
ASPHD1	4.85407	3.22141	0.860177	3.74506	0.00018035	0.0038696
UCP2	65.4647	-1.06004	0.283056	-3.74496	0.000180421	0.0038696
PLIN3	6.99466	1.94856	0.520691	3.74226	0.000182371	0.00390037
COG6	22.4278	-1.21123	0.32381	-3.74055	0.000183621	0.00391603
CLEC20A	164.211	-0.974122	0.261196	-3.72947	0.000191881	0.0040807
HES4	4.60226	3.15852	0.847168	3.72833	0.000192756	0.00408784
UBE2S	17.7539	1.40737	0.37789	3.72427	0.000195878	0.00413865
LOC110259247	51.1359	-1.06401	0.285784	-3.72312	0.000196774	0.00413865
LOC110255919	18.8586	1.21844	0.327264	3.7231	0.000196792	0.00413865
NME9	99.8211	-0.741923	0.199675	-3.71565	0.000202681	0.00425069
LPP	13.397	1.38512	0.373016	3.71331	0.00020457	0.00427845
ALKBH2	55.6774	-0.800843	0.215785	-3.7113	0.000206195	0.00430055
PAX9	3.18146	-3.79281	1.02265	-3.70882	0.000208231	0.00433109
HERC6	66.4608	0.685155	0.184923	3.70508	0.000211321	0.00438332
SMARCD3	109.85	-0.931091	0.251444	-3.70298	0.000213084	0.00440782
SPAG8	26.7901	-0.991569	0.268044	-3.69927	0.000216219	0.00446047
TLCD2	2.98713	4.13031	1.1177	3.69536	0.000219574	0.00451287
NME7	23.122	-1.71377	0.463818	-3.69493	0.000219951	0.00451287
LDLRAD2	7.79409	2.44751	0.662773	3.69283	0.000221777	0.00453803
LOC110255893	4.33586	-2.75925	0.748638	-3.6857	0.000228076	0.00465435
ZCCHC14	5.52687	2.08212	0.56529	3.68328	0.000230252	0.00468612
ANKRD42	111.264	-0.950318	0.258251	-3.67982	0.000233399	0.00473744
KEF22_p12	22.4358	-1.88303	0.511838	-3.67895	0.000234196	0.0047409
SLC16A11	232.519	0.697926	0.189787	3.67742	0.000235608	0.00475676
MYO1H	171.126	-0.670757	0.182474	-3.67591	0.000237001	0.00477217
NT5DC2	23.6745	1.34394	0.365679	3.67518	0.00023768	0.00477315
DUSP28	92.5427	-0.764916	0.208308	-3.67204	0.000240619	0.00481651
LOC110256444	3.01439	-3.35575	0.913993	-3.67152	0.000241112	0.00481651
LOC100154946	6.32301	2.77011	0.754654	3.6707	0.000241883	0.0048192
HNRNPA1	45.747	1.04957	0.286049	3.66919	0.000243322	0.00483515
TAF9B	5.40699	-2.1731	0.592608	-3.66702	0.000245392	0.00486351
LOC110261640	30.0728	-1.36144	0.371727	-3.66248	0.000249786	0.00493768
TMEM218	117.711	-0.937768	0.256147	-3.66105	0.000251184	0.00495222
RNF215	7.61138	-1.91252	0.522492	-3.66039	0.00025183	0.00495222
RARG	59.2935	1.93092	0.527616	3.6597	0.000252515	0.00495283
ERN1	25.5822	-1.67359	0.457622	-3.65716	0.000255026	0.00498915
NPLOC4	22.2701	-1.06743	0.29196	-3.65607	0.000256115	0.00499754
RPL15	42.2715	-1.02227	0.279929	-3.65189	0.000260313	0.0050664
LONP1	42.5886	0.782538	0.214779	3.64345	0.000269005	0.00522214
KEF22_p06	127.174	-1.05058	0.288789	-3.63789	0.000274878	0.00532252
TGM3	126.639	2.18793	0.601645	3.63657	0.000276289	0.00533618
MDK	3.85843	2.37812	0.656133	3.62444	0.000289584	0.00557873
MRNIP	875.244	0.834673	0.230595	3.61965	0.000295001	0.00566866
LCN2	21.0481	1.49328	0.41294	3.61623	0.00029893	0.00572962
RPL7	18.2999	-1.42239	0.393629	-3.61353	0.000302061	0.00577502
CGREF1	20.7902	-1.42885	0.396098	-3.60733	0.00030937	0.00589985
LOC106509593	288.569	1.03326	0.286655	3.60455	0.000312696	0.0059483
JUNB	41.4572	0.978609	0.271545	3.60386	0.000313527	0.00594916
NRG1	11.1456	2.01505	0.55924	3.60319	0.000314331	0.00594949
LOC102158414	62.7143	3.75541	1.04411	3.59675	0.000322223	0.00608366
RAB3GAP2	57.6976	-0.843304	0.234541	-3.59556	0.0003237	0.00609635
TMEM95	28.7319	-1.1898	0.33102	-3.59435	0.000325199	0.00610938
TIMP1	4.66895	2.3515	0.655193	3.58902	0.000331921	0.00620589
MFNG	6.3748	-1.87653	0.522858	-3.58898	0.000331975	0.00620589
MOCS2	35.7465	-1.29863	0.362102	-3.58638	0.000335304	0.00625268
ARHGEF4	245.494	-0.565027	0.157672	-3.58355	0.000338953	0.0063052
MARS	124.643	0.875104	0.244272	3.5825	0.000340315	0.00631502
TNIP3	30.1093	0.816834	0.228123	3.58068	0.000342703	0.00634378
TPPP3	1.54003	-3.994	1.11626	-3.57804	0.000346187	0.00639264
GYS1	7.19531	2.43614	0.681527	3.57453	0.000350856	0.00645915
C17H20orf24	100.519	-0.847225	0.237049	-3.57405	0.000351495	0.00645915
LOC102157770	15.5255	1.2063	0.33807	3.56819	0.000359459	0.00658951
GPR55	14.2387	-1.75928	0.493392	-3.56569	0.000362902	0.00663655
MLX	30.5805	1.30511	0.366335	3.56261	0.000367183	0.00669865
GP9	163.457	-0.598162	0.167993	-3.56063	0.000369962	0.00670455
RNF146	10.5939	1.97071	0.553474	3.56062	0.000369979	0.00670455
NLN	3009.79	1.11091	0.31201	3.56049	0.000370163	0.00670455
IAH1	128.342	0.891258	0.250442	3.55874	0.000372631	0.00673316
CASKIN1	32.44	1.00709	0.283445	3.55305	0.00038079	0.0068436
AKAP14	73.9725	-0.889401	0.250334	-3.55286	0.000381067	0.0068436
FCMR	4.59176	-2.4175	0.680498	-3.55255	0.000381513	0.0068436
LOC110260036	12.7247	-1.57007	0.442028	-3.55197	0.000382359	0.0068436
FBXO24	231.016	-1.12185	0.315899	-3.5513	0.000383331	0.00684481
LOC110260994	6.76056	2.52579	0.712098	3.54697	0.000389695	0.00694207
CCNG1	3.98955	-2.67232	0.755472	-3.53729	0.000404257	0.00718013
ADAMTS10	54.8917	1.36325	0.385442	3.53683	0.000404955	0.00718013
MKLN1	4.04719	2.21644	0.627168	3.53405	0.000409247	0.00722965
TP53I11	24.1063	-1.20865	0.342027	-3.53378	0.000409658	0.00722965
LENG1	127.361	0.656983	0.186009	3.53199	0.000412444	0.00726189
LCORL	27.0391	1.77421	0.502564	3.53032	0.000415052	0.00729085
PHRF1	31.4724	0.79699	0.225818	3.52935	0.000416584	0.00730083
ACHE	1.97294	3.80622	1.07925	3.52671	0.000420755	0.00734149
SFPQ	26.2716	0.845954	0.239943	3.52564	0.000422456	0.00734149
CPEB4	17.0877	-1.06272	0.301476	-3.52506	0.000423392	0.00734149
LOC110259834	19.9595	1.82619	0.518071	3.52498	0.000423521	0.00734149
C6H16orf74	9.7302	-1.76704	0.501312	-3.52483	0.000423753	0.00734149
BRCA2	22.1553	-1.52465	0.432782	-3.52291	0.000426829	0.0073779
LOC110259992	7.08076	3.63627	1.03261	3.52145	0.000429199	0.00740197
LOC110261234	4.46824	2.76637	0.787573	3.51252	0.000443875	0.00763768
CRYBG1	13.2788	1.73717	0.495158	3.50832	0.000450953	0.00772855
RASIP1	215.472	-0.530928	0.15134	-3.50817	0.000451198	0.00772855
IL27	227.779	1.13595	0.323915	3.50694	0.000453287	0.00773627
AHNAK	9.58802	-1.57185	0.448241	-3.5067	0.000453692	0.00773627
IRF3	13.9871	1.20598	0.344204	3.50367	0.000458893	0.00780738
BAG3	3.41772	2.72915	0.779177	3.50261	0.000460723	0.00782093
CTSW	27.817	-1.04275	0.297877	-3.50061	0.000464189	0.00786214
LOC102166638	5.3859	-2.33012	0.665818	-3.49963	0.000465902	0.00787353
PYGM	14.9293	-1.16324	0.332945	-3.49379	0.000476219	0.00802996
IFITM3	141.59	1.2633	0.3619	3.49074	0.00048168	0.00810399
RACK1	63.3487	-1.00634	0.288475	-3.48847	0.000485788	0.008155
CSF3R	144.682	0.69812	0.200166	3.48771	0.000487179	0.00816025
SNCG	256.976	-2.04465	0.586371	-3.48696	0.000488545	0.00816507
PHF10	59.0282	-0.765916	0.220026	-3.48103	0.000499497	0.00832497
LOC110258364	23.5637	-1.45001	0.416628	-3.48034	0.000500783	0.00832497
LOC110259903	7.30695	1.93176	0.555102	3.48	0.000501411	0.00832497
LST1	222.653	-0.594934	0.17099	-3.47935	0.00050264	0.0083271
LIPM	177.599	2.67465	0.769557	3.47557	0.000509764	0.00842669
LOC100624191	14.0481	1.22886	0.353958	3.47177	0.000517047	0.00852847
ARHGEF18	36.1823	-0.753421	0.2171	-3.47039	0.000519704	0.00855365
TM2D2	12.3893	-1.38988	0.400583	-3.46964	0.000521152	0.00855888
P2RX1	16.7275	1.88737	0.545601	3.45925	0.000541688	0.00887689
LOC110259710	1.53369	4.29219	1.24109	3.4584	0.000543397	0.00888565
RBFOX3	2.09724	4.27377	1.23628	3.45697	0.000546282	0.00891358
RPL5	33.8239	-0.787333	0.227831	-3.45577	0.00054872	0.00893411
LOC100156062	7.00408	-1.71912	0.498179	-3.4508	0.000558933	0.00908086
ALKBH4	188.683	0.905007	0.262484	3.44786	0.000565051	0.0091606
LOC102167762	6.75734	1.92404	0.55849	3.44508	0.000570885	0.00923541
SH3PXD2B	24.7148	2.44137	0.708831	3.44421	0.000572724	0.0092454
UBE2H	10.1074	1.43796	0.417569	3.44363	0.000573952	0.0092455
LOC110261605	38.3641	-0.879669	0.255492	-3.44304	0.000575213	0.00924615
UNK	37.2832	0.936668	0.272796	3.43358	0.000595658	0.00955451
SPI1	95.5166	0.989967	0.28874	3.42857	0.000606759	0.009712
LATS1	5.01867	-2.48367	0.724579	-3.42774	0.000608618	0.00972119
S100A12	16.4169	3.83204	1.12064	3.41951	0.000627349	0.00999929
CLN5	20.1411	-1.40785	0.412274	-3.41485	0.000638177	0.0101505
TTC9C	26.8111	-1.10965	0.325326	-3.41087	0.000647557	0.0102591
HECW1	4.64533	2.41608	0.70836	3.4108	0.000647715	0.0102591
WASHC1	8.42126	1.51667	0.444842	3.40946	0.000650925	0.0102827
MAB21L3	4.59576	2.54817	0.747484	3.409	0.000652023	0.0102827
DDX60	4.52453	2.7778	0.81497	3.40847	0.000653276	0.0102827
TFB1M	7.49199	1.75479	0.514983	3.40746	0.000655695	0.0102993
B3GALNT2	62.2522	-0.960359	0.282029	-3.40518	0.000661215	0.0103645
FER1L5	10.7747	1.44193	0.423534	3.40453	0.000662774	0.0103675
SULT1A3	12.9317	1.30465	0.383293	3.40379	0.000664581	0.0103743
LOC110261573	5.7103	1.98211	0.583272	3.39827	0.000678141	0.0105642
LOC102166231	209.905	0.861551	0.253621	3.397	0.000681284	0.0105914
CTSD	41.4877	1.24274	0.365923	3.39617	0.000683359	0.0106019
FADS3	352.842	-1.21968	0.359451	-3.39318	0.000690852	0.0106962
LOC100737218	14.4329	-1.34029	0.395341	-3.3902	0.000698412	0.0107877
MS4A1	1.60931	-4.10289	1.21039	-3.38973	0.00069961	0.0107877
SH2D7	5.00145	2.42461	0.716054	3.38607	0.000709004	0.0109103
B4GALT3	46.5245	0.836959	0.24738	3.38329	0.000716231	0.0109912
TTLL10	1.68102	3.90314	1.15378	3.38293	0.000717163	0.0109912
PSKH1	140.802	-0.833559	0.246467	-3.38203	0.000719528	0.0110051
BAIAP2L1	6.88886	1.54824	0.457867	3.38142	0.000721112	0.0110071
LRRC59	20.7033	1.2152	0.360034	3.37524	0.0007375	0.0112346
HEATR1	583.699	1.22351	0.36267	3.37361	0.000741889	0.0112788
OAS1	28.6194	1.73434	0.51442	3.37145	0.000747743	0.0113386
ANKH	229.737	-0.482951	0.143264	-3.37105	0.000748819	0.0113386
MFSD1	3.29908	2.90442	0.861773	3.37028	0.000750924	0.0113478
MAP3K19	69.295	-1.21716	0.361568	-3.36633	0.000761743	0.0114659
NCR3	42.3384	1.73753	0.51615	3.36632	0.00076177	0.0114659
CTSZ	65.1582	1.13788	0.338106	3.36547	0.000764147	0.0114789
PILRA	19.1657	1.01023	0.300361	3.36339	0.000769911	0.0115058
DDX41	12.9565	1.08311	0.322031	3.36336	0.000769986	0.0115058
CSF2RA	4.60905	2.08562	0.620133	3.36318	0.000770501	0.0115058
C1H6orf120	89.0923	-0.620705	0.184712	-3.3604	0.000778307	0.0115995
RN18S	201.201	2.96771	0.885253	3.35239	0.000801183	0.011917
LTBP2	20.2624	-1.05557	0.314956	-3.35148	0.00080382	0.0119328
USP34	102.756	1.09728	0.327621	3.34924	0.000810324	0.0120058
USP15	4.51874	2.01867	0.602864	3.34847	0.000812584	0.0120158
FAM166A	305.149	0.795238	0.237604	3.34691	0.000817184	0.0120602
GPR84	8.07779	1.551	0.463916	3.34328	0.000827943	0.0121953
LOC110259206	260.015	1.75842	0.5264	3.34046	0.000836393	0.0122958
LOC110257356	4.2312	2.66733	0.799634	3.33569	0.000850888	0.0124846
LOC102160252	4.078	-2.7411	0.8239	-3.32698	0.000877918	0.0128563
CRIP3	29.627	-1.13787	0.342323	-3.32396	0.00088748	0.0129517
INTS6	6.13943	1.97611	0.594526	3.32385	0.000887853	0.0129517
LAMC2	18.4766	-1.05091	0.316291	-3.3226	0.000891812	0.0129844
SERPINE3	154.225	-0.66212	0.199681	-3.31589	0.000913531	0.0132751
SSC5D	8.27382	1.67	0.504236	3.31195	0.000926475	0.0134374
IL23A	541.409	0.632512	0.191264	3.307	0.000942994	0.0136509
LYPD1	12.2474	-1.47969	0.447716	-3.30498	0.000949845	0.0137238
G6PD	29.585	0.885982	0.268147	3.30409	0.00095284	0.0137409
LOC106508193	37.7629	-0.877416	0.265749	-3.30167	0.00096111	0.0138338
C18H7orf49	613.045	1.08583	0.329047	3.29994	0.000967061	0.0138909
LOC102167466	14.0533	1.57289	0.476713	3.29945	0.000968748	0.0138909
UNC45B	19.5017	1.22406	0.371092	3.29854	0.000971895	0.0139097
BBC3	3.93489	2.67606	0.811476	3.29777	0.000974545	0.0139213
NFAM1	29.3257	1.34215	0.40811	3.2887	0.00100651	0.0143509
LBH	6.84465	-1.68439	0.513634	-3.27935	0.00104046	0.014807
BSCL2	10.3961	1.21282	0.370179	3.27632	0.00105171	0.014939
LOC110256294	705.878	0.685237	0.2093	3.27395	0.00106056	0.0150365
UHRF1	4.52153	2.02918	0.620102	3.27233	0.00106666	0.0150947
SERTAD1	7.66304	1.5378	0.470073	3.27141	0.00107014	0.0151157
SACS	2.36565	3.24663	0.993256	3.26867	0.00108054	0.0152342
CXCR5	26.0997	-0.824159	0.252288	-3.26674	0.00108795	0.0153063
MYOM3	12.7265	-1.5414	0.471914	-3.26628	0.0010897	0.0153063
TREX1	11.0662	1.60211	0.490983	3.26307	0.00110214	0.0154524
SCN8A	36.7829	0.915621	0.280682	3.26213	0.00110577	0.0154746
BCL6	4.29233	2.23515	0.685812	3.25914	0.00111752	0.0156103
PAQR4	31.6208	0.771352	0.236949	3.25535	0.00113251	0.0157905
RPS9	1020.19	1.06674	0.328299	3.24931	0.00115686	0.0160663
LOC100736972	208.563	0.613027	0.188692	3.24882	0.00115884	0.0160663
ATF3	2.19479	2.9998	0.923481	3.24836	0.00116073	0.0160663
SPHK1	45.8657	1.57968	0.486304	3.24835	0.00116078	0.0160663
TBXAS1	19.3034	1.91639	0.590189	3.24708	0.00116594	0.0161082
BRD7	47.612	-0.948441	0.292382	-3.24384	0.0011793	0.0162595
LOC110260659	56.4796	-1.1775	0.363046	-3.24339	0.00118118	0.0162595
SLC25A28	17.3499	1.11677	0.344497	3.24176	0.00118796	0.016295
LOC110259252	62.2992	-0.813739	0.25102	-3.24173	0.00118807	0.016295
LOC106508814	2.1029	3.3325	1.02832	3.24073	0.00119226	0.0163229
ZFYVE9	7.81414	-1.5252	0.470771	-3.23978	0.0011962	0.0163244
MCCD1	43.2969	0.95898	0.296012	3.23967	0.00119668	0.0163244
FAM149B1	60.686	1.15048	0.355292	3.23811	0.00120324	0.0163844
UBE2L6	20.1705	1.00514	0.310614	3.23599	0.00121221	0.0164492
TAPBPL	40.4985	-0.946516	0.292538	-3.23553	0.00121419	0.0164492
LOC110255568	61.2028	0.815686	0.252109	3.23545	0.00121451	0.0164492
TINAGL1	10.9951	1.18505	0.366449	3.23389	0.00122118	0.0165099
S100A11	12.3049	1.69846	0.525663	3.23108	0.00123323	0.0166431
NLRC3	59.3366	-0.599492	0.185602	-3.22999	0.00123792	0.0166767
PROX2	7.24871	-1.73101	0.536591	-3.22595	0.00125557	0.0168845
FAM69A	12.8927	-1.05711	0.327779	-3.22505	0.0012595	0.0169072
ZNFX1	37.8314	1.13058	0.35119	3.21928	0.00128514	0.0172209
FKBP4	17.796	1.2541	0.389722	3.21794	0.00129117	0.0172711
PROCA1	8.89536	2.05909	0.640501	3.21481	0.00130529	0.0174107
ING1	36.1975	1.16537	0.362523	3.21461	0.0013062	0.0174107
ASAP3	13.1324	1.29312	0.402716	3.211	0.00132275	0.0176003
CCDC9	25.3839	0.800879	0.249752	3.2067	0.00134268	0.0178183
DNAJB1	6.52025	1.63148	0.508812	3.20645	0.00134385	0.0178183
NEURL4	4.83556	2.0822	0.649754	3.20459	0.00135256	0.0179025
LOC110261568	8.0608	1.34386	0.419671	3.20217	0.00136398	0.0180222
TRIM40	45.9861	1.37056	0.428745	3.19669	0.00139014	0.0183358
LOC102158335	301.527	2.4473	0.766213	3.19402	0.00140308	0.0184743
OIP5	523.012	-1.29037	0.404159	-3.19273	0.00140934	0.0185245
SKP1	7.9793	-1.39705	0.4378	-3.19107	0.00141748	0.0185992
LOC102157806	6.84036	-1.71956	0.539212	-3.18902	0.00142754	0.0186988
EDF1	36.8019	0.943059	0.296463	3.18103	0.00146752	0.0191506
LOC110255521	9.81907	-1.17318	0.368862	-3.18053	0.00147004	0.0191506
FARP1	57.2062	-0.967999	0.304363	-3.18041	0.00147068	0.0191506
HERC5	11.7951	1.34145	0.421823	3.18012	0.00147215	0.0191506
TNIP1	20.2422	1.05279	0.331213	3.17859	0.00147992	0.0191716
RBM14	6.64456	1.69807	0.534258	3.17837	0.00148103	0.0191716
LOC110262256	2.36966	2.98966	0.940645	3.17831	0.00148136	0.0191716
DHRS3	20.7526	1.18746	0.374031	3.17475	0.00149964	0.019375
LOC110262252	165.914	-1.41349	0.445528	-3.17263	0.00151066	0.0194842
EXOSC3	17.9291	-1.22134	0.385145	-3.17113	0.00151847	0.0195516
PGLYRP1	3.35321	2.3267	0.733938	3.17015	0.00152358	0.0195841
LOC110259891	95.7498	0.574328	0.181271	3.16834	0.00153313	0.0196734
ADAR	7.4863	1.50576	0.4758	3.16469	0.00155249	0.0198881
ZCCHC17	66.4665	1.07584	0.340069	3.16358	0.0015584	0.0199129
TSSK3	89.4156	-0.68539	0.216666	-3.16334	0.00155968	0.0199129
MINDY1	7.30624	-1.43176	0.45305	-3.16026	0.00157627	0.0200909
GPR183	7.66734	-1.5331	0.485392	-3.15848	0.00158595	0.0201802
LOC106505478	6.83883	2.92677	0.926858	3.15773	0.00159002	0.0201981
CD27	18.0307	-1.12955	0.358442	-3.15128	0.00162555	0.020609
LOC110256386	1.96477	3.73937	1.18677	3.15088	0.00162782	0.020609
LOC110259303	30.3608	-0.827426	0.26269	-3.14982	0.00163372	0.0206439
STIP1	14.2435	1.31833	0.418656	3.14897	0.00163849	0.0206439
MXI1	9.17964	1.60771	0.510569	3.14886	0.0016391	0.0206439
PTAFR	13.6347	1.17597	0.37351	3.14843	0.00164148	0.0206439
LOC110256379	6.67613	1.46713	0.46622	3.14686	0.00165032	0.020719
SLC35B2	1892.17	0.737326	0.234339	3.1464	0.00165292	0.020719
DAXX	21.7349	1.12612	0.35808	3.14488	0.00166156	0.0207929
LOC110256683	9.1257	1.32864	0.423013	3.14091	0.00168426	0.0210422
GIMAP6	28.1757	-0.779035	0.248075	-3.14032	0.00168761	0.0210492
OGFR	66.6058	1.10192	0.351101	3.13848	0.00169828	0.0211248
ASPRV1	170.439	1.34844	0.429669	3.13831	0.00169925	0.0211248
CLCA2	4.99854	-2.78627	0.888371	-3.13638	0.00171047	0.021198
LOC110261078	21.9343	-2.08326	0.664233	-3.13634	0.00171074	0.021198
NLRP5	18.8446	0.942888	0.300689	3.13576	0.00171409	0.0212049
RBCK1	23.3275	0.811629	0.258914	3.13475	0.00172002	0.0212435
BYSL	68.9543	0.705379	0.225159	3.1328	0.00173147	0.0213453
CD74	227.848	-1.05778	0.337692	-3.13239	0.0017339	0.0213453
LOC110260803	7.79013	-1.78888	0.571596	-3.12962	0.00175035	0.0215128
PIM1	12.7617	1.11898	0.357618	3.12897	0.00175423	0.0215255
CD48	5.30025	-1.79732	0.57471	-3.12734	0.00176395	0.021598
CRYBG2	13.858	-1.63709	0.523538	-3.12697	0.00176618	0.021598
YPEL1	106.417	0.474985	0.15192	3.12655	0.00176869	0.021598
ALK	19.2149	-0.987878	0.316271	-3.12352	0.00178704	0.0217869
LOC102167597	9.68718	1.51708	0.485927	3.12203	0.00179611	0.0218623
LOC102167692	187.871	0.660058	0.212028	3.11307	0.0018515	0.0225004
LOC106507970	2.79236	2.9743	0.956026	3.11111	0.00186385	0.0226141
KIF24	255.756	0.763088	0.24547	3.10868	0.00187925	0.0227645
LOC106504460	1.71797	-3.39058	1.09097	-3.10785	0.00188452	0.0227919
TKT	66.8482	0.846242	0.272498	3.1055	0.0018996	0.0229375
SCN5A	4.24583	-1.93562	0.623572	-3.10409	0.00190864	0.0229853
TCIRG1	73.9912	0.651582	0.209921	3.10394	0.00190962	0.0229853
PTOV1	1626.77	-0.433437	0.139699	-3.10266	0.00191792	0.0230486
ICAM3	51.6022	0.823816	0.265951	3.09763	0.00195078	0.0234062
XRN1	106.788	1.48033	0.477974	3.09709	0.00195433	0.0234118
RNF144B	2.54772	2.61381	0.844421	3.09539	0.00196553	0.0235087
FBXO17	15.31	-0.995774	0.321936	-3.09309	0.00198087	0.0236394
RBX1	4.16403	-1.98978	0.643356	-3.09281	0.0019827	0.0236394
SLC16A12	1.85079	3.02066	0.980244	3.08154	0.00205935	0.0245146
RPS26	22.8247	-1.07027	0.347458	-3.0803	0.0020679	0.0245778
PLOD3	16.0766	1.16708	0.379102	3.07854	0.0020802	0.0246853
WFS1	3.18302	3.16785	1.02943	3.0773	0.00208888	0.0247494
LOC100624113	9.93984	-1.78245	0.579424	-3.07624	0.00209629	0.0247984
CEBPD	53.8006	0.928101	0.301772	3.0755	0.0021015	0.0248213
PPP1R16B	2.92179	-2.52074	0.819944	-3.07428	0.00211012	0.0248843
TNFRSF13C	5.0625	-2.09038	0.68085	-3.07025	0.00213882	0.0251835
GIMAP8	23.7871	-0.809799	0.264285	-3.06412	0.00218314	0.0256655
ZNF576	5.20102	-1.61134	0.526473	-3.06063	0.00220875	0.0259263
CHRNB1	146.924	-0.707257	0.231209	-3.05896	0.0022211	0.0260247
NAP1L1	1.99924	-3.27851	1.07191	-3.05856	0.00222401	0.0260247
ZFP36L2	4.12623	1.90984	0.62495	3.05599	0.00224321	0.0261757
LOC100524336	222.079	0.74127	0.24257	3.0559	0.00224383	0.0261757
MVP	29.7051	0.76406	0.2501	3.05501	0.00225049	0.0262131
LOC106507884	12.4217	2.53433	0.831694	3.04719	0.0023099	0.0268637
GPER1	4.24101	2.78886	0.915632	3.04583	0.0023204	0.0269384
EEF2	100.951	-0.662169	0.21743	-3.04543	0.00232344	0.0269384
LOC100738479	5.71018	1.7419	0.572084	3.04484	0.00232804	0.0269505
ZYX	64.2878	0.905844	0.297743	3.04237	0.00234725	0.0271313
LOC102164640	18.7254	1.24398	0.409199	3.04004	0.00236549	0.0273004
PWWP2A	12.5077	-1.25485	0.41287	-3.03934	0.00237099	0.0273223
LOC106510640	1.5671	4.27337	1.40768	3.03574	0.00239943	0.0275733
B2M	3.49908	-2.11314	0.696105	-3.03567	0.00240005	0.0275733
TEX261	10.4906	1.48153	0.488467	3.03302	0.00242123	0.0277744
TRIM14	68.598	0.754035	0.248748	3.03132	0.00243485	0.0278884
ATXN7L3	107.694	0.592043	0.195342	3.0308	0.00243904	0.0278942
LOC110259204	10.2483	1.66309	0.548916	3.02977	0.00244739	0.0279475
MARCKS	10.1163	1.14358	0.377587	3.02866	0.00245644	0.0280086
MSRB1	9.41591	1.20064	0.396756	3.02614	0.00247695	0.028179
PFKL	5.12586	1.69683	0.560765	3.02591	0.00247883	0.028179
LGI4	2.19265	3.64686	1.2057	3.02468	0.00248897	0.0282301
GLB1L	260.897	-0.476166	0.157438	-3.02446	0.00249078	0.0282301
CUX2	11.2085	-1.17046	0.387124	-3.02347	0.00249893	0.0282801
LOC110257341	29.1476	0.803667	0.266052	3.02072	0.00252177	0.028496
PRDX5	9.58604	-1.25477	0.416105	-3.01551	0.00256547	0.0288861
LOC106509501	123.805	-1.33246	0.441878	-3.01545	0.00256602	0.0288861
LOC106508202	11.367	1.26712	0.420237	3.01524	0.00256774	0.0288861
MYO19	120.913	-0.504397	0.167362	-3.01381	0.00257991	0.02898
LOC110256656	7.42536	-1.58906	0.527651	-3.01157	0.00259897	0.0291509
TMEM161A	3.38471	-2.07855	0.690842	-3.00873	0.00262346	0.0293819
NRDE2	290.299	0.710423	0.236174	3.00805	0.00262928	0.0294037
MMP8	1.58928	3.38167	1.12621	3.0027	0.00267594	0.0298813
KEF22_p10	72.2737	-1.25362	0.418028	-2.99889	0.00270962	0.0302128
LOC100738720	8.01504	-2.10065	0.700685	-2.998	0.00271758	0.0302571
GABBR1	5.36811	-1.71532	0.572936	-2.99391	0.00275429	0.0306207
ATP6V0B	6.17717	1.72133	0.575201	2.99257	0.00276635	0.0307098
LOC110255656	2.12259	3.43908	1.14969	2.99132	0.00277777	0.0307913
UBTF	91.6578	-0.583386	0.195202	-2.98863	0.0028023	0.0310179
SNX22	2671.64	0.909674	0.304489	2.98754	0.0028123	0.0310693
STMN3	8.62232	-1.20388	0.403007	-2.98723	0.00281515	0.0310693
NPM1	5.98131	-1.64461	0.550757	-2.98609	0.00282571	0.0311403
DNAJC9	6.0198	-1.5573	0.52206	-2.98299	0.0028545	0.0313807
PARM1	13.4787	1.00273	0.336165	2.98285	0.00285581	0.0313807
MAD2L1BP	5.63475	1.93441	0.648853	2.98127	0.00287055	0.0314713
NELFE	23.7115	1.0626	0.356449	2.98108	0.00287237	0.0314713
LOC102160368	937.688	1.0284	0.345252	2.97868	0.00289494	0.0316728
LOC110261510	7.38345	1.49066	0.500873	2.97613	0.0029191	0.0318461
BBS4	3.84217	-2.00271	0.673095	-2.97537	0.00292634	0.0318461
LOC110261034	24.4285	0.951881	0.319933	2.97525	0.00292748	0.0318461
CCDC24	27.8898	0.831877	0.2796	2.97524	0.0029276	0.0318461
FAM161B	22.0559	-0.84275	0.283512	-2.97254	0.00295348	0.0320545
ZNF629	240.426	0.631722	0.212532	2.97236	0.00295523	0.0320545
FOLR1	157.741	1.10435	0.372458	2.96504	0.0030264	0.0327566
LOC106506397	5.67259	-1.61101	0.543374	-2.96482	0.00302861	0.0327566
LOC100738744	4.87328	2.23247	0.753981	2.96091	0.00306731	0.0331279
MYO1F	51.1974	0.834757	0.282079	2.9593	0.00308338	0.0332539
CLEC12B	4.97246	-2.135	0.722604	-2.9546	0.00313078	0.0337171
TRANK1	9.60027	1.0649	0.360556	2.95349	0.00314201	0.0337492
CDC37L1	26.2314	-1.50992	0.511245	-2.95343	0.00314268	0.0337492
LOC102158191	2.1838	3.57803	1.21198	2.95221	0.00315512	0.0338349
CCDC124	8.22462	1.26669	0.429137	2.95172	0.00316008	0.0338401
TRIM21	4.73759	1.73362	0.587498	2.95085	0.00316903	0.0338616
TPI1	20.0446	0.861068	0.291823	2.95065	0.00317103	0.0338616
TOMM70	17.482	-1.15205	0.390818	-2.9478	0.0032004	0.034127
PIAS3	31.5204	-0.748582	0.25428	-2.94392	0.00324081	0.0345094
CNP	20.6173	0.761609	0.25932	2.93695	0.00331457	0.0352453
APPL2	20.3356	1.4388	0.490007	2.93628	0.00332175	0.0352721
FAM117A	3.73735	-1.95947	0.66745	-2.93576	0.00332731	0.0352816
LOC110260629	3.91295	2.8693	0.977791	2.93447	0.00334117	0.035338
TUBB1	25.2193	-0.959962	0.327141	-2.9344	0.00334196	0.035338
UNC13D	44.4087	0.790679	0.269579	2.93301	0.0033569	0.0354464
FGF22	27.6709	0.787684	0.268693	2.93153	0.00337294	0.0355662
LOC110257343	211.931	0.571697	0.195052	2.931	0.00337878	0.0355782
HCFC1	9.31435	1.32968	0.454003	2.9288	0.00340273	0.0357807
RPL13A	78.1727	-0.713066	0.243765	-2.92521	0.0034422	0.0361181
LOC106504483	4.98339	-1.8065	0.617601	-2.92502	0.00344436	0.0361181
LOC100739565	12.7133	-1.36788	0.468313	-2.92087	0.00349051	0.0365513
RNASET2	22.7619	1.21651	0.416816	2.91857	0.00351637	0.0367713
RASAL1	118.349	-0.450699	0.15459	-2.91544	0.00355184	0.037091
RUNDC3B	51.6431	-0.836227	0.287021	-2.91347	0.00357431	0.0372068
PLBD1	8.12388	-1.37842	0.473161	-2.91323	0.00357716	0.0372068
KEF22_t20	9.97209	-1.58408	0.543763	-2.91318	0.00357768	0.0372068
FNTB	19.6663	1.82682	0.627203	2.91265	0.00358377	0.0372191
CXCL16	2.64004	2.24098	0.769991	2.9104	0.00360965	0.0374365
IL18BP	1461.71	0.578629	0.198976	2.90803	0.00363715	0.0376701
LOC110262194	8.59842	1.5085	0.518941	2.90688	0.0036505	0.0377568
ACAT2	221.044	0.791584	0.272508	2.90481	0.00367475	0.0379357
CCR5	17.8947	1.41671	0.487788	2.90436	0.00368007	0.0379357
LOC106509660	177.992	0.818437	0.281841	2.9039	0.00368544	0.0379357
SIGLEC14	15.5507	1.00259	0.345282	2.9037	0.00368785	0.0379357
LOC106504761	3.05093	-2.20841	0.761377	-2.90054	0.00372517	0.0381253
NR2E3	69.3758	-0.663707	0.228825	-2.90051	0.00372558	0.0381253
HSPB2	2.16299	3.52772	1.21639	2.90017	0.00372965	0.0381253
FCHSD2	4.88503	1.6817	0.579877	2.9001	0.00373038	0.0381253
ALG12	6.20075	-1.38264	0.47677	-2.90001	0.00373146	0.0381253
HSP90B1	46.1887	0.917205	0.316766	2.89553	0.00378522	0.0385737
CIZ1	1359.28	0.964072	0.332955	2.8955	0.00378553	0.0385737
LOC102168193	135.098	0.873977	0.301899	2.89494	0.00379236	0.0385913
CNDP2	11.298	1.17936	0.407464	2.89439	0.00379893	0.0386063
MARCKSL1	6.57901	1.31976	0.456104	2.89355	0.00380916	0.0386584
SLC37A2	46.0248	-0.681757	0.23569	-2.89261	0.00382061	0.0387227
C2H11orf95	1473.43	-0.508641	0.175976	-2.8904	0.00384752	0.0389433
SYN1	32.9738	0.863762	0.299673	2.88235	0.00394725	0.0398994
CYBA	112.69	0.75749	0.262866	2.88166	0.00395587	0.0399331
NUP210L	79.74	-0.960879	0.333549	-2.88077	0.003967	0.0399484
ZBTB32	5.70633	-1.64219	0.570068	-2.8807	0.00396793	0.0399484
TOM1	10.3215	1.15588	0.401369	2.87984	0.0039788	0.0399707
PKN3	17.2723	0.96822	0.336224	2.87969	0.0039807	0.0399707
CD3E	10.454	-1.15157	0.399989	-2.879	0.0039894	0.0400049
ALOX5	6.91371	1.6763	0.582931	2.87564	0.00403211	0.0403798
IPO4	12.7565	1.40787	0.489828	2.87422	0.00405026	0.0404967
ZNF511	32.4098	-0.846011	0.294378	-2.87389	0.00405448	0.0404967
KRR1	73.893	-1.03262	0.359423	-2.87299	0.00406605	0.0405588
MXRA8	4.23935	1.89302	0.659276	2.87136	0.00408708	0.0406541
PTPN18	26.1521	0.821595	0.28614	2.8713	0.00408782	0.0406541
LOC110258600	36936.5	2.42982	0.846332	2.871	0.00409172	0.0406541
LCK	10.2367	-1.17649	0.410671	-2.86478	0.00417292	0.0414066
GNG3	67.1309	0.660933	0.23134	2.85698	0.0042769	0.0422873
SLC24A1	123.843	-0.786228	0.275202	-2.85692	0.00427779	0.0422873
EEF1G	95.306	-0.784591	0.274633	-2.85687	0.00427844	0.0422873
RPL3	72.5446	-0.722813	0.253096	-2.85588	0.00429175	0.0423636
PBLD	57.3571	0.655075	0.229415	2.85541	0.00429814	0.0423641
SAMD11	177.927	0.60896	0.213292	2.85505	0.004303	0.0423641
RHOH	15.4001	-0.84241	0.295299	-2.85274	0.00433446	0.0426185
LOC106505785	6.60258	-1.50134	0.526761	-2.85013	0.00437008	0.0428777
SCNN1D	6.98595	-1.64312	0.57655	-2.84991	0.0043731	0.0428777
TSPO	24.7265	0.988076	0.346745	2.84957	0.00437782	0.0428777
POLR1B	10.9608	-1.37855	0.483897	-2.84885	0.00438773	0.0429192
LOC110259902	164.594	-0.749718	0.263263	-2.84779	0.0044024	0.0430072
TPT1	250.299	-0.85161	0.299268	-2.84564	0.00443222	0.0432427
IL4R	27.4517	0.726851	0.25555	2.84426	0.00445142	0.0433741
STARD4	3.10132	-2.1849	0.768462	-2.84322	0.00446609	0.0434612
LOC100622460	3.07915	2.34711	0.826215	2.8408	0.00450003	0.0437352
RAB34	6.05134	2.18756	0.77034	2.83973	0.00451511	0.0438255
LMNA	5.30442	1.6248	0.572525	2.83796	0.00454029	0.0440135
ZNF410	10.9773	1.21682	0.429118	2.83564	0.00457341	0.0442779
AP2A2	14.2582	0.990695	0.349458	2.83495	0.00458333	0.0443172
ZBTB22	1.54243	2.88326	1.01873	2.83027	0.00465095	0.0449137
PRSS57	87.4228	-0.561221	0.19839	-2.82888	0.00467113	0.0450511
TIMM29	4.29368	-2.10767	0.745365	-2.8277	0.00468833	0.0451595
LOC100520015	31.2999	-0.896909	0.317271	-2.82695	0.00469938	0.0452084
PRICKLE3	98.1264	0.745173	0.263857	2.82416	0.00474047	0.0455458
EGFL8	255.478	0.696428	0.246672	2.82329	0.00475333	0.0455657
SEPT1	14.1742	-1.15243	0.4082	-2.82321	0.00475458	0.0455657
LOC110261204	5.03589	-1.70911	0.605807	-2.82122	0.0047842	0.0457917
TMEM97	63.8746	0.563582	0.199919	2.81905	0.00481657	0.0460433
HBB	53965.9	-2.32366	0.824459	-2.8184	0.00482639	0.0460789
MLST8	83.9231	-0.530085	0.188247	-2.81591	0.00486392	0.0463379
TIMP2	32.3902	0.797914	0.283371	2.81579	0.00486577	0.0463379
HCK	23.7959	1.09804	0.390014	2.81539	0.00487188	0.0463379
LTBP3	59.6752	0.575067	0.204302	2.81479	0.00488092	0.0463515
RILPL1	13.1073	-1.02002	0.362416	-2.81449	0.00488554	0.0463515
CALR	50.2854	0.646594	0.229911	2.81236	0.00491793	0.046531
LOC106508121	13.6433	1.47793	0.525597	2.8119	0.00492501	0.046531
SPATA32	3.97902	2.03337	0.723245	2.81145	0.00493184	0.046531
TXNDC5	16.9767	1.05309	0.374599	2.81124	0.00493513	0.046531
SPNS2	50.5003	0.836668	0.297616	2.81123	0.0049352	0.046531
LOC110261018	28.8674	0.856933	0.304973	2.80986	0.00495624	0.0466713
PSEN2	523.635	-1.07299	0.382095	-2.80818	0.00498228	0.0468582
TIMP3	16.8367	-1.96907	0.701514	-2.80689	0.00500223	0.0469001
DNALI1	15.9703	0.953409	0.339706	2.80657	0.00500727	0.0469001
BRI3	7.96597	1.388	0.494592	2.80636	0.00501046	0.0469001
PGS1	6.94305	1.43475	0.511261	2.80629	0.00501152	0.0469001
TCF3	7.66289	-1.3265	0.47292	-2.80492	0.0050329	0.0470421
LOC102160313	4.84371	-1.57164	0.560712	-2.80293	0.00506407	0.0472751
ATP6V0C	24.3098	0.904863	0.322984	2.80158	0.00508538	0.0474155
METRNL	10.5497	1.24754	0.445838	2.79819	0.00513906	0.0478571
GIPC3	3.98022	-1.72662	0.617494	-2.79618	0.00517113	0.0480966
PIGV	1.56404	3.12538	1.11827	2.79484	0.00519259	0.0482369
LOC100622710	18.0592	1.00685	0.360767	2.79086	0.00525683	0.0487738
CMPK2	2.64081	2.02869	0.727206	2.7897	0.00527573	0.0488893
USP54	22.5588	-0.858543	0.308368	-2.78415	0.00536679	0.0496723
GET4	60.6481	0.733339	0.263459	2.7835	0.00537759	0.0497116

## Sheet: 5dpc
base	Mean	log2FoldChange	lfcSE	stat	pvalue	padj
LOC110260761	289.049	2.16907	0.283058	7.66298	1.81667e-14	4.7125e-11
LOC102164231	501.516	2.38001	0.312523	7.61547	2.6273e-14	4.7125e-11
CYP2C42	29.2307	3.43646	0.446408	7.69802	1.38187e-14	4.7125e-11
LOC106507710	335.398	1.68668	0.231157	7.29667	2.94978e-13	3.96819e-10
RTN4IP1	48.0131	1.59313	0.22466	7.0913	1.32855e-12	1.42979e-09
DHX58	16.641	2.38396	0.345931	6.89143	5.52351e-12	4.95367e-09
PARP9	36.3844	2.25049	0.330712	6.80499	1.01056e-11	7.76831e-09
IL23A	635.762	1.41036	0.209791	6.72271	1.78381e-11	9.59867e-09
ZBP1	34.2985	2.26858	0.337031	6.73106	1.68427e-11	9.59867e-09
LOC110259231	464.157	2.48631	0.369255	6.73332	1.65832e-11	9.59867e-09
SDR39U1	1530.61	1.54256	0.238868	6.4578	1.06236e-10	3.89799e-08
WDR86	175.813	1.56151	0.241511	6.46561	1.00891e-10	3.89799e-08
LOC100520452	419.924	1.61585	0.25035	6.45438	1.0866e-10	3.89799e-08
LOC100154852	87.9339	1.70554	0.26393	6.46209	1.0327e-10	3.89799e-08
ACO1	162.458	3.45925	0.533565	6.48328	8.97477e-11	3.89799e-08
MB21D1	13.5777	3.15185	0.491925	6.40717	1.48244e-10	4.98562e-08
TMSB10	114.742	-1.12752	0.180601	-6.24317	4.28778e-10	1.35721e-07
CIT	29.3653	2.34835	0.379374	6.19008	6.01353e-10	1.79771e-07
DDX27	24.1863	2.73509	0.447121	6.11712	9.52819e-10	2.69848e-07
RSAD2	8.32754	4.4614	0.734427	6.07467	1.24245e-09	3.34281e-07
SEMA4D	16.0032	2.50156	0.414986	6.02808	1.65923e-09	4.25158e-07
GNB1	141.423	1.43239	0.238482	6.00626	1.8985e-09	4.44168e-07
TRAIP	62.0154	1.44015	0.239682	6.00859	1.87149e-09	4.44168e-07
LOC110260087	11.2736	3.41577	0.571248	5.97949	2.23836e-09	5.01858e-07
LOC110262058	35.9768	1.30835	0.219525	5.9599	2.52386e-09	5.39591e-07
LOC102164445	1180.25	2.27418	0.381921	5.95459	2.60721e-09	5.39591e-07
CHRNB2	266.329	1.69674	0.285708	5.93871	2.87277e-09	5.52084e-07
TBXAS1	15.4313	1.96687	0.330948	5.94313	2.79624e-09	5.52084e-07
KLRF1	27.4242	2.90327	0.491848	5.90278	3.57428e-09	6.63215e-07
PAPSS2	370.389	1.74118	0.296435	5.87374	4.2606e-09	7.6421e-07
C6H18orf8	40.6101	1.55866	0.266661	5.8451	5.06254e-09	8.78759e-07
LOC110257341	28.9901	1.29202	0.221958	5.82102	5.84885e-09	9.83521e-07
APOBR	103.832	2.11586	0.36668	5.77031	7.9127e-09	1.29025e-06
LOC106506050	149.308	1.27924	0.222802	5.74159	9.37901e-09	1.48437e-06
HEATR1	546.693	1.49955	0.261745	5.72907	1.00984e-08	1.55256e-06
FAM212A	57.9658	2.3007	0.402387	5.71762	1.08026e-08	1.61468e-06
GLS	4435.51	1.44499	0.256663	5.6299	1.80317e-08	2.62239e-06
VIM	44.5029	-1.61507	0.287452	-5.61858	1.92532e-08	2.65645e-06
MARCKS	13.4204	2.04165	0.363267	5.62024	1.90689e-08	2.65645e-06
GINS2	479.913	0.826074	0.14806	5.57933	2.41447e-08	3.24806e-06
GNLY	56.1216	-1.65253	0.297618	-5.5525	2.81616e-08	3.47435e-06
DCAF10	84.0436	1.4211	0.255893	5.55351	2.79991e-08	3.47435e-06
LIPM	113.812	2.27673	0.409278	5.56279	2.65498e-08	3.47435e-06
LOC102159603	34.6466	5.28647	0.952351	5.55097	2.84095e-08	3.47435e-06
RPSA	18.2042	-2.22745	0.401836	-5.54319	2.97003e-08	3.54092e-06
CHRNA2	936.567	1.66211	0.300028	5.53987	3.02699e-08	3.54092e-06
LOC102162214	352.038	1.15069	0.208187	5.52722	3.25342e-08	3.72482e-06
RPS19	34.5681	-1.45904	0.265782	-5.4896	4.02845e-08	4.51606e-06
IFI6	81.8818	1.85498	0.338752	5.47593	4.35212e-08	4.68375e-06
TNFSF13	10.0694	2.93268	0.5354	5.47755	4.31246e-08	4.68375e-06
CDHR5	15.529	3.0927	0.568924	5.43605	5.44761e-08	5.74776e-06
C2H19orf71	244.639	1.56654	0.289608	5.40918	6.33141e-08	6.55179e-06
ABCB1	28.8363	1.62331	0.303124	5.35527	8.54303e-08	8.67359e-06
GADD45B	15.3859	1.74385	0.326243	5.34525	9.02908e-08	8.99731e-06
CFD	67.1403	-1.32707	0.248735	-5.33527	9.54043e-08	9.16733e-06
CCAR2	95.1171	1.04864	0.196459	5.33769	9.41406e-08	9.16733e-06
ZC3HAV1	104.222	1.36453	0.256743	5.31476	1.06795e-07	1.00819e-05
C18H7orf49	664.859	1.65469	0.31176	5.30758	1.11089e-07	1.03064e-05
LIPA	5.85985	2.87235	0.541502	5.30441	1.13038e-07	1.03094e-05
IAH1	113.172	1.06562	0.201619	5.28532	1.25483e-07	1.08246e-05
NANS	150.646	1.61481	0.305632	5.28351	1.26732e-07	1.08246e-05
UNC93B1	29.6637	1.72301	0.325874	5.28734	1.24111e-07	1.08246e-05
TMPRSS2	5.72028	3.35484	0.634183	5.29002	1.22303e-07	1.08246e-05
SLC6A12	13.2064	2.23918	0.424936	5.26945	1.36837e-07	1.1505e-05
PML	22.1892	1.76432	0.335151	5.26425	1.40766e-07	1.16532e-05
LOC110256034	44.0795	1.11385	0.21233	5.24584	1.55573e-07	1.26203e-05
SSC5D	11.4981	2.68532	0.512075	5.24399	1.57138e-07	1.26203e-05
KEF22_p08	221.209	-0.723874	0.138884	-5.21209	1.86728e-07	1.47763e-05
CANT1	106.816	1.47252	0.283159	5.20033	1.98937e-07	1.55142e-05
RPL7	13.6702	-2.22148	0.42871	-5.18178	2.19777e-07	1.66566e-05
LOC106504396	120.379	3.62869	0.700179	5.18252	2.18909e-07	1.66566e-05
CENPU	51.1297	1.68355	0.326908	5.14993	2.60582e-07	1.92281e-05
LOC106504394	531.455	3.32792	0.646231	5.14974	2.60853e-07	1.92281e-05
RPS8	105.225	-1.11661	0.218375	-5.11327	3.16634e-07	2.30244e-05
PPOX	92.3491	1.0938	0.215078	5.08558	3.66495e-07	2.62948e-05
LOC110257343	216.764	1.08827	0.214121	5.0825	3.72505e-07	2.63744e-05
ISG15	220.303	2.14947	0.427777	5.02473	5.0413e-07	3.52301e-05
LOC110257501	53.0173	1.2918	0.257999	5.00699	5.52881e-07	3.81417e-05
LOC102160368	912.522	1.39431	0.280831	4.96494	6.87216e-07	4.6809e-05
ZNFX1	40.5518	1.67166	0.337816	4.94843	7.48129e-07	5.0321e-05
LOC110259703	10.7781	2.29589	0.466744	4.91895	8.70094e-07	5.78021e-05
RPL4	48.6647	-1.25156	0.255159	-4.90502	9.34175e-07	6.13024e-05
USP34	77.2852	0.899398	0.183799	4.89339	9.91158e-07	6.42581e-05
MYL6	42.5859	-1.47117	0.301033	-4.88707	1.02347e-06	6.48219e-05
IFIT3	45.6563	1.84364	0.37761	4.8824	1.04804e-06	6.48219e-05
ST3GAL3	8.14201	2.45951	0.503616	4.88371	1.04109e-06	6.48219e-05
HES4	6.02736	3.92023	0.802257	4.8865	1.02644e-06	6.48219e-05
GNG3	61.7228	0.921066	0.189625	4.85731	1.18993e-06	7.27617e-05
RPS15	147.371	-1.05962	0.218952	-4.83954	1.30143e-06	7.85165e-05
B4GALT3	44.8641	1.17833	0.24357	4.83774	1.31323e-06	7.85165e-05
LOC100156375	117.505	1.50379	0.311092	4.83391	1.33877e-06	7.91639e-05
TMEM184A	58.0221	0.956907	0.199276	4.80192	1.57155e-06	9.19187e-05
LOC110255500	115.125	1.71532	0.35756	4.79728	1.60833e-06	9.30583e-05
FBXO6	221.88	1.4354	0.299571	4.79151	1.65528e-06	9.4756e-05
FRMD5	40.9855	1.28204	0.2682	4.78015	1.75162e-06	9.92154e-05
AFG3L2	82.2835	-1.22338	0.25867	-4.72952	2.25046e-06	0.000126143
LOC110260337	36.6581	1.46146	0.310136	4.71231	2.44924e-06	0.00013587
FGD2	11.8126	2.45133	0.520438	4.71012	2.47565e-06	0.000135934
LOC102160997	81.6106	-0.856023	0.1824	-4.69312	2.6907e-06	0.000146249
HLX	12.6546	2.76887	0.590369	4.69006	2.73126e-06	0.000146969
NSMAF	2406.3	1.04398	0.222842	4.68486	2.80145e-06	0.000149195
SMTNL1	13.2474	2.38024	0.50828	4.68293	2.82808e-06	0.000149195
ZNHIT1	26.8867	1.17207	0.252516	4.64159	3.45743e-06	0.000180625
RPL18A	69.0434	-1.13632	0.245225	-4.63378	3.59047e-06	0.000185772
UBE2L6	20.3957	1.39466	0.301207	4.63023	3.6526e-06	0.000187187
MX1	57.2979	1.92373	0.416853	4.61488	3.93327e-06	0.000199669
CHKA	581.59	2.54527	0.551855	4.61221	3.98413e-06	0.000200361
KIF24	206.37	0.731432	0.159025	4.59947	4.23557e-06	0.000211034
FOXS1	29.5748	2.23496	0.488091	4.57898	4.6725e-06	0.000230667
CHRM4	84.1154	1.47943	0.323663	4.5709	4.85632e-06	0.000235422
DDX11	12.7298	1.97506	0.431928	4.57267	4.81559e-06	0.000235422
PLEC	40.9167	-1.14981	0.252947	-4.54565	5.47656e-06	0.000260791
RPL13	135.202	-0.815412	0.179382	-4.54567	5.476e-06	0.000260791
ASPRV1	156.227	1.58968	0.350616	4.53395	5.78899e-06	0.000273251
RPL11	44.9563	-1.31187	0.289819	-4.52652	5.99619e-06	0.000280409
REXO5	99.0128	1.0033	0.221798	4.5235	6.08248e-06	0.000280409
CCR5	19.6898	2.02808	0.448394	4.523	6.09697e-06	0.000280409
UNC45B	23.0445	1.94761	0.432291	4.50533	6.62707e-06	0.000299666
LOC110261384	2908.11	2.63743	0.585186	4.50699	6.57542e-06	0.000299666
RPL10	118.15	-0.941002	0.209218	-4.49771	6.86889e-06	0.000308012
MIR9840	61.7112	1.11053	0.247835	4.48091	7.43258e-06	0.000330535
EEF1G	71.6223	-1.21694	0.271805	-4.47727	7.56052e-06	0.000333186
LOC100155404	27.4305	3.28427	0.7338	4.4757	7.61603e-06	0.000333186
ALDH1L2	44.7409	1.02492	0.229276	4.47024	7.81311e-06	0.000339051
EPSTI1	7.24348	2.80997	0.630541	4.45645	8.33274e-06	0.000358708
RPL18_1	31.7436	-1.44691	0.324891	-4.45352	8.44744e-06	0.000359643
LOC100514500	27.977	1.09448	0.245812	4.45249	8.48814e-06	0.000359643
TAF8	227.002	0.996358	0.224742	4.43335	9.27814e-06	0.000390044
PANK2	397.761	1.33287	0.301208	4.42509	9.63999e-06	0.000402115
RPL13A	58.4443	-1.16612	0.264505	-4.40871	1.03989e-05	0.000430435
LOC110261347	1178.01	0.593357	0.135348	4.38393	1.16559e-05	0.000478781
FOXJ2	49.6273	2.97215	0.678891	4.37795	1.19799e-05	0.000488364
ERMAP	8.27413	1.82506	0.417413	4.37232	1.22935e-05	0.000493666
HSPA6	24.031	1.89562	0.433401	4.37383	1.22086e-05	0.000493666
RTP3	12.4704	7.49907	1.72074	4.35805	1.31226e-05	0.000523056
HECTD4	27.4623	1.9828	0.456599	4.34255	1.40838e-05	0.000557243
LOC110260393	188.181	0.862239	0.199249	4.32744	1.50854e-05	0.00058822
TRANK1	10.9755	1.72691	0.398984	4.32828	1.50282e-05	0.00058822
LOC110260110	2.41265	5.19104	1.20643	4.30279	1.68659e-05	0.000652915
LAMTOR3	10.043	1.79191	0.416951	4.29766	1.72614e-05	0.000658748
BST2	4.55097	2.79796	0.651036	4.29771	1.72575e-05	0.000658748
DMTF1	61.4339	1.5369	0.357979	4.29326	1.76065e-05	0.000667187
ARTN	16.6584	1.81575	0.424866	4.27371	1.92249e-05	0.000723419
IFN-ALPHAOMEGA	2.98832	4.20154	0.985754	4.26226	2.0237e-05	0.000756218
MFSD14B	3.23076	4.0791	0.957997	4.25795	2.06308e-05	0.000765617
TTLL9	255.866	0.742403	0.17442	4.2564	2.07742e-05	0.000765656
GPR84	8.99942	2.09465	0.492296	4.25486	2.09181e-05	0.000765716
RPL3	54.5735	-1.11216	0.262213	-4.24142	2.22107e-05	0.000803846
BCL2L12	136.005	0.893771	0.210748	4.24094	2.22585e-05	0.000803846
ISG20	9.5872	2.07842	0.492829	4.21732	2.47218e-05	0.000886854
MKRN2	616.784	0.506382	0.120174	4.21374	2.51172e-05	0.000895069
LOC100624650	11.8358	-1.6346	0.388908	-4.20305	2.63344e-05	0.000932273
LOC110256136	87.7472	-0.614268	0.146398	-4.19588	2.71815e-05	0.000955971
LOC100518330	19.0479	1.46142	0.348509	4.19334	2.74878e-05	0.000960466
VAT1	32.8545	1.16493	0.277902	4.19187	2.76666e-05	0.000960479
LOC110258364	18.4802	-1.65899	0.397665	-4.17184	3.02155e-05	0.00104224
RPL8	192.716	-0.74346	0.178465	-4.16587	3.10171e-05	0.00106308
SLC25A6	142.925	-0.775846	0.186356	-4.16324	3.1377e-05	0.0010686
SMAGP	2583.98	0.531941	0.127997	4.1559	3.24013e-05	0.00109655
KEF22_p11	147.06	-1.12892	0.272229	-4.14695	3.36938e-05	0.00113316
ICOSLG	6.56532	-2.29897	0.556046	-4.1345	3.55726e-05	0.00118892
SIGLEC1	2.38275	4.60466	1.11456	4.13136	3.60617e-05	0.00119783
HK3	20.9623	1.26565	0.306933	4.12355	3.73083e-05	0.00122594
XRN1	100.743	1.76331	0.427654	4.1232	3.73637e-05	0.00122594
PBLD	49.095	0.813216	0.197425	4.1191	3.8035e-05	0.00123477
SMCHD1	27.3604	1.36177	0.330627	4.11876	3.80919e-05	0.00123477
LOC110260075	263.676	0.544802	0.132355	4.11623	3.85113e-05	0.0012409
USP15	4.52972	2.49861	0.609874	4.09694	4.18654e-05	0.00134094
FNTB	16.6356	1.95608	0.478141	4.09101	4.29493e-05	0.00136752
RPL28	131.738	-0.974838	0.23869	-4.08412	4.42443e-05	0.00140046
IL17REL	3.56455	3.94989	0.968621	4.07784	4.54552e-05	0.00143038
RNF34	45.7451	0.791152	0.194635	4.06479	4.80748e-05	0.00149532
LOC102160841	4.68175	2.49512	0.613671	4.0659	4.7848e-05	0.00149532
EEF2	78.541	-0.885597	0.218168	-4.05925	4.92304e-05	0.00152246
IRF7	66.4054	1.40078	0.34587	4.05	5.12176e-05	0.00157209
LOC110255520	2.74275	3.31169	0.817887	4.04908	5.14195e-05	0.00157209
RPL26	18.107	-1.23758	0.306272	-4.04079	5.32722e-05	0.00159382
CMC1	40.7813	1.01899	0.252126	4.04159	5.30896e-05	0.00159382
LOC110260619	515.266	1.0464	0.25897	4.0406	5.33151e-05	0.00159382
SP110	10.7069	1.48711	0.367861	4.04258	5.28653e-05	0.00159382
RPS10	24.6841	-1.67089	0.414248	-4.03356	5.49374e-05	0.00161947
KEF22_p04	183.653	-0.765329	0.189768	-4.03297	5.50759e-05	0.00161947
LOC106508382	25.862	1.0049	0.249051	4.03489	5.46276e-05	0.00161947
TP53I11	18.8187	-1.46794	0.364715	-4.0249	5.7e-05	0.00166694
NFE2L3	1647.28	0.710896	0.176975	4.01692	5.89635e-05	0.00171504
DGKE	9.01499	2.22874	0.556206	4.00704	6.14841e-05	0.00177874
CXCL10	3.64569	4.66135	1.165	4.00116	6.3034e-05	0.00181383
PPP1R35	99.0773	0.918448	0.229758	3.99746	6.40261e-05	0.00182382
GBP1	57.2814	0.979026	0.244996	3.99609	6.4398e-05	0.00182382
KMT5A	19.3431	1.3143	0.328894	3.99612	6.43886e-05	0.00182382
LOC110259485	129.104	0.536959	0.134583	3.9898	6.61301e-05	0.0018451
ACAA1	138.91	0.793279	0.198897	3.9884	6.65208e-05	0.0018451
NEXN	82.8771	1.10626	0.277357	3.98857	6.64738e-05	0.0018451
LOC110259972	6.87031	2.08185	0.521844	3.98942	6.62353e-05	0.0018451
HCAR2	6.22964	2.15328	0.541459	3.9768	6.98478e-05	0.00192744
LOC106508161	21.3031	1.2781	0.322004	3.96921	7.21105e-05	0.00197973
PRDM1	7.58268	2.49721	0.629719	3.9656	7.32118e-05	0.00199976
APPL2	16.2207	1.36181	0.344933	3.94805	7.8791e-05	0.00214129
RPL23A	71.1445	-0.933891	0.236964	-3.94106	8.11229e-05	0.00218777
LOC100623742	101.827	-0.821579	0.208497	-3.94049	8.13145e-05	0.00218777
LOC100625510	15.8369	-1.40138	0.356218	-3.93406	8.35215e-05	0.00221394
LOC102167692	167.054	0.860183	0.218598	3.935	8.31972e-05	0.00221394
LOC110259691	40.0675	0.921719	0.234173	3.93606	8.28306e-05	0.00221394
TMC6	333.622	-0.555363	0.141449	-3.92623	8.62869e-05	0.00227603
MX2	3.78185	3.10864	0.795283	3.90885	9.27362e-05	0.00243421
CASC1	327.277	0.857525	0.219509	3.90655	9.36219e-05	0.00244553
GPX1	130.725	-1.01676	0.260419	-3.9043	9.44968e-05	0.00244893
PMEPA1	10.5556	1.44895	0.37119	3.90352	9.4805e-05	0.00244893
TRIM26	6.89838	1.74498	0.447118	3.90272	9.51173e-05	0.00244893
LOC110259891	77.5486	0.575086	0.147709	3.89338	9.88581e-05	0.00253312
HERC6	56.5278	0.774614	0.199156	3.88949	0.000100457	0.00256189
MYL5	98.8249	-0.841951	0.216724	-3.8849	0.000102372	0.00259842
UBTF	72.6796	-0.704813	0.181551	-3.88219	0.000103522	0.00261527
CHRAC1	182.795	0.712987	0.183856	3.87796	0.000105334	0.00264862
SLA-DQA1	6.61429	-2.3322	0.603819	-3.86242	0.000112268	0.00280984
RPL15	34.2989	-1.14388	0.296273	-3.86088	0.000112978	0.00281451
RPL21	11.2771	-1.53163	0.397025	-3.85776	0.000114431	0.00282456
PTPN7	17.2115	-1.25745	0.325889	-3.85852	0.000114075	0.00282456
TCTE1	59.2883	-0.789468	0.204988	-3.85129	0.0001175	0.00286093
MLC1	3.68507	2.68371	0.696699	3.85203	0.000117141	0.00286093
STAG3	2.81287	3.98228	1.03363	3.8527	0.000116821	0.00286093
TEFM	6.46659	1.86221	0.484254	3.84553	0.000120294	0.00291577
SLA-DRA	17.3433	-1.68094	0.437357	-3.8434	0.000121341	0.00292797
CST3	23.0087	-1.5935	0.415002	-3.83975	0.000123162	0.00295864
RACK1	51.1871	-1.13375	0.295488	-3.83686	0.000124616	0.00297929
RPL19	75.4566	-1.07432	0.280073	-3.83585	0.000125129	0.00297929
CXXC5	17.4952	-1.41777	0.370659	-3.82498	0.000130781	0.00310014
RPS5	92.6083	-0.920071	0.240892	-3.81943	0.000133762	0.00315689
MAP6D1	135.962	0.544943	0.143113	3.80778	0.000140222	0.00329492
PDE3B	24.4332	1.31861	0.346652	3.80385	0.000142464	0.00333305
DAPP1	16.897	2.06359	0.543017	3.80022	0.000144566	0.00336757
FER1L5	9.51663	1.62728	0.429152	3.79186	0.000149525	0.00346807
ZNF710	107.114	1.15403	0.304824	3.78589	0.000153158	0.00353709
RPS28	4.5016	-2.69851	0.713787	-3.78055	0.000156479	0.00359836
LOC110255949	28.7289	1.52429	0.403919	3.77375	0.000160811	0.00368222
P2RY14	5.88884	1.84457	0.489693	3.76679	0.000165358	0.0037703
TMEM95	22.5924	-1.17387	0.311821	-3.76455	0.000166847	0.00377678
RUNDC3B	80.4728	0.970196	0.257739	3.76426	0.000167046	0.00377678
SMG7	45.3535	1.08411	0.288633	3.75602	0.000172639	0.0038869
AGBL3	21.0584	1.18077	0.314774	3.75116	0.000176019	0.0039465
RPS6	20.2896	-1.3135	0.350488	-3.74764	0.000178505	0.00398563
LOC110257649	4.40543	2.18417	0.583158	3.74542	0.000180091	0.00400442
ALKBH4	132.769	0.553843	0.147944	3.7436	0.000181399	0.00401691
IARS2	267.751	0.483958	0.129329	3.74207	0.000182512	0.00402499
RPL7A	56.5835	-0.861704	0.230521	-3.73808	0.000185434	0.00407273
IRF1	36.1549	1.17845	0.316304	3.72569	0.000194785	0.00426073
SLC25A28	18.3805	1.5904	0.427473	3.72046	0.000198858	0.00433221
SPN	22.0378	-0.968946	0.260509	-3.71944	0.000199669	0.00433233
FXYD5	27.9869	-0.899108	0.242209	-3.71211	0.000205536	0.00444173
POLR2L	5.42401	-2.54643	0.687567	-3.70354	0.000212609	0.0045566
MIR7144	46.3715	0.792627	0.214072	3.70261	0.000213392	0.0045566
C16H5orf58	521.48	0.873569	0.235807	3.7046	0.000211725	0.0045566
RNF19B	12.0428	1.44822	0.391961	3.6948	0.000220056	0.00468031
LOC100516039	5.06771	-2.5518	0.69177	-3.68879	0.000225319	0.00477339
ST6GALNAC4	10.8518	-1.44523	0.392123	-3.68567	0.000228105	0.00481345
OVOL1	4.33453	3.5795	0.972547	3.68054	0.000232739	0.00489206
CORO1B	159.399	-0.608524	0.165441	-3.6782	0.000234887	0.00491801
NFKBIA	6.95409	1.716	0.466732	3.67662	0.000236343	0.00492932
LOC106504896	151.992	0.920253	0.250646	3.67153	0.000241102	0.00498988
LGALS9	15.5289	1.42918	0.389244	3.67168	0.000240957	0.00498988
RPS16	25.02	-1.11848	0.304806	-3.66947	0.000243052	0.00501097
LOC100518798	23.621	1.52203	0.415562	3.66259	0.00024968	0.00512797
RTP4	3.28269	2.61993	0.717744	3.65023	0.000262007	0.00536069
EEF1A1	127.765	-0.789972	0.217086	-3.63898	0.000273719	0.00555804
GFM2	242.038	0.637099	0.175036	3.63981	0.000272837	0.00555804
C6H16orf74	7.78058	-1.79072	0.49227	-3.63767	0.000275113	0.00556536
CIB3	14.9758	1.44155	0.396616	3.63463	0.000278376	0.00561026
LOC110255996	95.9899	0.922433	0.25409	3.63034	0.000283045	0.00568307
LMO2	13.1575	1.36995	0.377653	3.62753	0.000286146	0.00572398
LOC102159828	32.096	-0.90818	0.250444	-3.62628	0.000287538	0.00573053
RPS7	39.4542	-1.08151	0.298374	-3.62466	0.000289342	0.00573071
RPL32	52.5432	-0.800248	0.220797	-3.62436	0.000289677	0.00573071
ATXN2	404.395	0.673528	0.185905	3.62296	0.000291251	0.00574073
REC114	144.47	0.71614	0.197767	3.62113	0.000293323	0.00576048
FAM76B	6.31409	1.58434	0.439109	3.60808	0.000308472	0.00603596
POU2F2	22.0382	-1.31037	0.363662	-3.60325	0.000314257	0.00611565
RCE1	13.275	1.07068	0.297182	3.60279	0.000314818	0.00611565
PLD4	4.91712	-2.46694	0.688725	-3.5819	0.000341104	0.00660246
LOC110255952	48.1729	1.24489	0.347923	3.57808	0.00034613	0.00667572
LOC100156073	14.8931	1.22058	0.341593	3.57322	0.000352621	0.00677662
RPS24	8.04735	-1.76036	0.493664	-3.5659	0.000362604	0.00694367
NHP2	30.5517	-0.793283	0.222554	-3.56445	0.000364623	0.00695758
LOC110260752	25.4133	1.04259	0.292713	3.56182	0.000368287	0.00700267
RPS4X	26.2132	-1.19728	0.336296	-3.5602	0.000370576	0.00702138
ACOT13	685.512	0.746648	0.210084	3.55404	0.000379355	0.00716248
RPL37	14.1959	-1.26771	0.357037	-3.55065	0.000384287	0.00723024
LOC110255512	54.5494	0.891827	0.251328	3.54846	0.000387496	0.00726521
ENO1	32.7569	-0.970979	0.274115	-3.54223	0.000396763	0.00741313
HECW1	3.89658	2.66329	0.752534	3.53909	0.000401511	0.00747589
CLSTN1	254.17	0.60603	0.171399	3.53578	0.000406578	0.00752495
SPTB	17.72	1.35564	0.383432	3.53554	0.000406943	0.00752495
MYOM3	9.9128	-1.66776	0.472928	-3.52645	0.00042117	0.00773126
JUND	23.7379	-0.924298	0.262054	-3.52713	0.000420092	0.00773126
FAM149B1	41.2072	0.713857	0.202474	3.52567	0.000422411	0.00773126
TMEM165	157.467	0.525272	0.149036	3.52446	0.000424352	0.00774046
MPC1L	224.969	0.572066	0.162595	3.51834	0.000434251	0.00789426
CD47	44.1302	1.55921	0.443435	3.51621	0.000437751	0.00792363
LHFPL2	2.89656	2.81393	0.800418	3.51557	0.000438811	0.00792363
RPLP1	22.3411	-1.12837	0.321215	-3.51281	0.000443393	0.00797958
LGALS3BP	18.5666	1.36038	0.387404	3.51154	0.000445514	0.00799104
C4H1orf162	5.93629	1.89502	0.54019	3.50805	0.000451403	0.00806976
LOC106507380	23.6617	0.892298	0.25444	3.50691	0.000453339	0.00807754
RPL6	28.8718	-1.54898	0.442697	-3.49897	0.000467059	0.00829454
CORO1A	95.2268	-0.868781	0.248737	-3.49276	0.000478048	0.00846177
CD52	35.2278	-0.957741	0.274347	-3.49099	0.000481241	0.00849035
RPS26	17.4712	-1.39743	0.401193	-3.48319	0.000495473	0.00865939
LOC110258092	24.261	-1.20516	0.346002	-3.4831	0.00049565	0.00865939
COL18A1	24.5846	-1.15221	0.330713	-3.48402	0.000493944	0.00865939
TMEM154	21.9025	-0.944839	0.271607	-3.4787	0.000503859	0.00872208
ADAR	6.2339	1.60036	0.460062	3.47857	0.000504101	0.00872208
LOC110257226	7.35255	1.62965	0.468421	3.47902	0.000503255	0.00872208
PLVAP	11.7224	-1.54316	0.443791	-3.47723	0.000506617	0.00873753
EIF3L	8.13706	-1.57694	0.453674	-3.47593	0.000509083	0.008752
RPS3	125.399	-0.851906	0.245844	-3.46523	0.000529779	0.00904997
LOC102161353	129.033	0.665718	0.192085	3.46575	0.000528754	0.00904997
ASRGL1	9.96139	1.67536	0.48417	3.46028	0.000539614	0.00915983
LOC102165975	2.57618	2.99603	0.865688	3.46087	0.000538443	0.00915983
CTU2	194.334	-0.518999	0.150035	-3.45918	0.00054182	0.00916834
TINF2	284.59	0.422501	0.122219	3.45691	0.000546411	0.00921705
CCL5	26.9115	-1.26522	0.366346	-3.45363	0.000553095	0.00927166
SNRPD2	21.711	-0.971913	0.281394	-3.45392	0.000552506	0.00927166
RPS20	28.7842	-0.972264	0.281686	-3.45159	0.000557289	0.00930618
RNF207	323.252	0.370346	0.107317	3.45095	0.000558613	0.00930618
ACTG1	106.827	-0.791986	0.229699	-3.44793	0.000564894	0.00938177
OAS1	24.0148	1.77133	0.514163	3.44507	0.000570911	0.00945254
CNP	19.0517	0.996497	0.289387	3.44348	0.000574287	0.00947925
CTSW	22.9494	-1.01942	0.296263	-3.44093	0.000579716	0.00951053
SLC35B2	1394.94	0.481042	0.139779	3.44144	0.000578625	0.00951053
LOC110257392	166.501	0.988097	0.287759	3.43376	0.000595263	0.0097359
ATRIP	4.86997	2.10079	0.612675	3.42887	0.00060609	0.00988294
LOC100739325	11.4212	-1.30171	0.380018	-3.42539	0.000613906	0.00992021
PRR29	265.618	0.534961	0.156146	3.42603	0.000612472	0.00992021
MFN1	17.0917	3.1382	0.915928	3.42625	0.000611968	0.00992021
FCHSD2	4.83596	2.20037	0.643379	3.42002	0.000626166	0.010088
STUB1	307.535	-0.484671	0.142006	-3.41304	0.000642427	0.0103191
LOC100525692	85.9963	-0.656139	0.192481	-3.40885	0.000652384	0.0104056
LOC110259814	3.11178	2.59017	0.759646	3.4097	0.000650334	0.0104056
LOC100515852	12.0032	3.333	0.977897	3.40833	0.00065361	0.0104056
RPL17	9.27011	-1.74061	0.510856	-3.40723	0.000656248	0.0104167
DAXX	17.689	1.06816	0.314034	3.40141	0.000670384	0.0106098
NPSR1	3.71079	2.11471	0.622976	3.39453	0.000687461	0.0108482
PFN1	260.13	-0.548213	0.161709	-3.39012	0.000698632	0.0109922
NUPR1	3.07617	2.86049	0.844371	3.38772	0.000704774	0.0110565
RASAL3	10.3696	-1.27996	0.378423	-3.38235	0.000718696	0.0112422
LOC102161418	2.4383	2.97203	0.879136	3.38062	0.000723215	0.0112801
LOC106507037	13.4171	1.25176	0.370389	3.37959	0.000725939	0.0112898
PACS1	9.63383	-1.36547	0.404249	-3.3778	0.000730689	0.0113309
LOC100155195	16.1321	1.35921	0.404973	3.35631	0.000789913	0.0122141
LY86	14.6993	-1.37455	0.409697	-3.35505	0.000793517	0.0122347
LGALS3	2.57458	-3.27923	0.978525	-3.3512	0.000804635	0.0123707
RPS2	141.118	-0.599526	0.178971	-3.34985	0.000808565	0.0123957
COX6A1	8.13877	-1.45784	0.435605	-3.3467	0.000817793	0.0125015
LETMD1	179.003	0.886716	0.265255	3.34288	0.00082913	0.0126389
UBE2I	24.8862	0.813779	0.243961	3.3357	0.000850857	0.0128971
LOC110260298	10.7009	1.34508	0.403172	3.33626	0.00084915	0.0128971
LOC100155572	8.72232	-1.56845	0.4707	-3.33217	0.000861711	0.0129884
DCP2	35.0707	0.716822	0.215074	3.33291	0.000859412	0.0129884
LOC110255863	19.3388	-0.983604	0.295635	-3.32709	0.000877582	0.0131907
S100A6	3.86299	-2.43879	0.733811	-3.32346	0.000889088	0.0133264
LSP1	82.959	-0.670089	0.201942	-3.31822	0.000905929	0.0135411
STK10	21.3492	0.97439	0.294052	3.31367	0.000920815	0.0137255
RPS11	212.184	-0.569349	0.171864	-3.31279	0.000923714	0.0137307
SEPT1	10.6084	-1.44712	0.437653	-3.30655	0.000944538	0.01393
LOC110261158	46.9078	0.609929	0.184467	3.30644	0.00094489	0.01393
C9H7orf72	32.0971	0.893904	0.270266	3.3075	0.000941323	0.01393
LOC110260640	174.194	0.504355	0.152592	3.30524	0.000948946	0.0139516
AXIN1	8.82882	-1.41288	0.428797	-3.29498	0.000984304	0.014432
GMPS	3.07827	2.45157	0.744765	3.29174	0.000995687	0.0145592
PLEKHG6	886.985	0.811841	0.246785	3.28967	0.00100305	0.0145639
KHNYN	17.7842	1.01232	0.307755	3.28937	0.00100412	0.0145639
ZBTB33	5.84854	1.96279	0.596578	3.29007	0.00100161	0.0145639
SRRM2	27.7692	-1.10927	0.337499	-3.28674	0.00101353	0.0146608
LOC100738479	4.73913	1.8394	0.559779	3.28593	0.00101646	0.0146638
LOC102158569	402.908	0.529479	0.16129	3.28277	0.00102793	0.0147896
RAB18	6.99108	1.77236	0.541243	3.27461	0.00105809	0.0151829
TBC1D20	4.12743	2.26798	0.693561	3.27005	0.00107529	0.0153886
LOC100737977	3.32418	2.55218	0.781093	3.26744	0.00108524	0.0154899
PRR13	4.06925	-2.4451	0.748563	-3.2664	0.00108926	0.0155061
PPFIA2	3.38565	2.77344	0.849457	3.26496	0.00109481	0.015544
BOC	42.3701	2.21387	0.678884	3.26104	0.00111005	0.0157189
EIF4B	12.0403	-1.39571	0.428256	-3.25906	0.00111784	0.0157463
RPLP0	136.914	-0.734827	0.225468	-3.25911	0.00111761	0.0157463
DDX60	3.35383	2.60763	0.802565	3.24912	0.00115762	0.0162642
SPATA6L	67.7854	0.55235	0.170305	3.2433	0.00118153	0.0165567
ALDOA	51.3596	-0.952533	0.293771	-3.24244	0.00118511	0.0165639
DDX39B	19.8322	-0.933452	0.288098	-3.24004	0.00119511	0.0166603
RPL10A	16.6931	-1.4048	0.434015	-3.23674	0.00120902	0.0168107
LOC100513346	9.32238	-1.44117	0.445858	-3.23236	0.00122774	0.0169935
RPS14	74.1358	-0.83781	0.259209	-3.23218	0.00122848	0.0169935
SERF2	11.2305	-1.46634	0.453981	-3.22995	0.00123811	0.0170116
ANXA6	7.95138	-1.35656	0.420026	-3.22971	0.00123917	0.0170116
LOC110259216	175.667	-0.549846	0.170248	-3.22968	0.00123928	0.0170116
GPR160	184.132	0.870739	0.27099	3.21318	0.00131276	0.0179288
LOC110261963	13.4876	1.33303	0.414797	3.2137	0.00131039	0.0179288
LTF	3.62587	2.10855	0.656778	3.21045	0.00132529	0.0180542
GDF1	1007.37	0.343021	0.106896	3.20892	0.00133235	0.0181045
TTPAL	162.082	0.625775	0.195128	3.207	0.00134128	0.0181799
ATP5F1	39.0673	0.655893	0.204734	3.20364	0.001357	0.0183468
CASKIN1	26.9778	1.04781	0.327624	3.19821	0.00138282	0.018649
TAPBPL	33.7954	-0.781152	0.244551	-3.19423	0.00140202	0.0188136
CRYBG1	9.7035	1.44609	0.45262	3.19493	0.00139867	0.0188136
LOC110261493	29.0089	1.41927	0.444554	3.19257	0.00141013	0.0188754
EEF1D	72.0871	-0.680653	0.213709	-3.18495	0.00144781	0.0193316
SERHL2	188.596	0.429948	0.135156	3.18113	0.00146701	0.0195395
DGKZ	34.0507	-0.890142	0.280213	-3.17667	0.00148978	0.0197611
PTPRCAP	209.143	-0.475899	0.149856	-3.17572	0.00149466	0.0197611
ABHD1	37.8393	0.696433	0.219276	3.17605	0.00149293	0.0197611
PPP1R11	11.2667	-1.23487	0.389324	-3.17182	0.00151485	0.0199789
MFSD6	4.23102	2.17252	0.685449	3.16949	0.00152706	0.0200907
PIM3	3.51974	1.90166	0.601986	3.15898	0.00158322	0.0207788
LOC110261087	42.5301	0.738498	0.233841	3.15811	0.00158793	0.02079
TNRC6B	163.605	0.42201	0.13368	3.15686	0.00159475	0.0208286
LOC110259206	204.75	1.69248	0.536546	3.15439	0.00160831	0.0209548
UCP2	55.1009	-0.968569	0.30756	-3.14921	0.00163714	0.0212276
TRIM21	4.46918	1.90238	0.603959	3.14986	0.00163349	0.0212276
S100A13	233.895	-1.14098	0.362952	-3.14362	0.00166872	0.021585
SPIB	17.5947	-1.07402	0.341735	-3.14283	0.00167321	0.0215913
DNAH17	148.228	0.559825	0.178278	3.14018	0.00168842	0.0217354
HSH2D	19.2752	1.07485	0.342723	3.13619	0.00171157	0.0219809
LINGO3	5.64223	-1.86735	0.595577	-3.13536	0.0017164	0.0219904
LOC110257014	10.7173	-1.76935	0.564797	-3.13272	0.00173195	0.0221368
MFSD7	3.53605	-2.20291	0.704293	-3.12784	0.00176099	0.0224025
LOC110257569	311.137	0.772749	0.247056	3.12782	0.00176106	0.0224025
DALRD3	87.0609	-0.592933	0.189762	-3.12461	0.00178042	0.0225953
LOC100739087	19.8174	-0.913652	0.292704	-3.12143	0.00179978	0.0227338
LOC100521322	6.12598	1.63091	0.522432	3.12177	0.00179765	0.0227338
LOC100739163	5.16183	-1.78887	0.574291	-3.11491	0.00184	0.0229723
FAM20C	17.3161	-1.09363	0.350985	-3.1159	0.00183387	0.0229723
LOC106504234	1019.03	1.2127	0.389282	3.11522	0.00183806	0.0229723
DAZAP2	12.1017	1.21394	0.389483	3.1168	0.00182827	0.0229723
GPATCH11	3.64367	2.55541	0.819848	3.11693	0.00182743	0.0229723
GGCX	1384.61	0.485169	0.156149	3.1071	0.00188935	0.0235217
RPH3A	5.62205	2.4085	0.775293	3.10656	0.00189275	0.0235217
LOC110256556	3.99531	2.07341	0.668038	3.10373	0.00191098	0.0236935
LOC100154946	3.53769	2.16694	0.698488	3.10234	0.00191999	0.0237505
AGK	22.271	1.48764	0.479786	3.10063	0.0019311	0.0238332
SLC2A12	97.2553	0.688518	0.223173	3.08514	0.00203459	0.0250529
OGFR	47.4061	0.775518	0.251509	3.08346	0.00204608	0.0251232
UGP2	5.95792	1.64621	0.533972	3.08294	0.00204964	0.0251232
EEF1B2	8.04995	-1.37976	0.448061	-3.0794	0.00207415	0.0253659
RPL29	46.1224	-0.838565	0.272944	-3.0723	0.00212416	0.0258016
LOC102163267	86.2923	0.538799	0.175337	3.07294	0.00211964	0.0258016
LOC102168148	3.04487	2.60804	0.848665	3.0731	0.00211844	0.0258016
ATP2A3	23.1668	-0.991177	0.323443	-3.06445	0.00218067	0.0264284
TAPBP	80.5311	0.565886	0.184829	3.06167	0.00220109	0.0265562
CELA2A	11.6348	1.28999	0.42129	3.06201	0.00219857	0.0265562
CLEC12A	4.89956	1.8418	0.601994	3.0595	0.00221704	0.0266888
S100A4	5.6664	-2.09823	0.68601	-3.0586	0.00222375	0.0267099
LOC110260659	46.2764	-1.22974	0.402402	-3.05601	0.00224307	0.0268477
MOB3A	12.5916	-0.986792	0.322933	-3.05572	0.00224521	0.0268477
PSMD10	8.03486	1.33391	0.436799	3.05383	0.00225943	0.0269578
PRKCSH	25.3688	-0.727359	0.238273	-3.05263	0.00226849	0.0269695
FTSJ3	277.964	0.444114	0.145498	3.05237	0.00227043	0.0269695
KDM1B	489.983	0.773096	0.253418	3.05068	0.00228324	0.0270619
GGA1	48.6752	-0.544477	0.178648	-3.04777	0.00230546	0.0272652
PGPEP1L	15.9276	-1.09417	0.359727	-3.04166	0.00235281	0.0277642
ZC3H10	91.0196	-0.681188	0.224383	-3.03583	0.00239877	0.0282446
SLC48A1	5.32373	-1.66494	0.549616	-3.02928	0.00245138	0.0288011
PSMA7	15.037	-0.954892	0.315708	-3.0246	0.00248959	0.0291862
CEP68	122.838	0.50092	0.165836	3.02057	0.00252296	0.0294491
CRY1	112.986	0.69368	0.229628	3.02088	0.00252038	0.0294491
LCP1	24.5067	-0.983849	0.326312	-3.01506	0.00256928	0.0299166
PTK2B	12.6549	1.19542	0.396557	3.01449	0.00257413	0.0299166
TUBGCP2	5.65696	-1.62742	0.540362	-3.01173	0.00259768	0.0301252
LCK	8.08712	-1.32988	0.442779	-3.00348	0.00266908	0.03063
TAGLN2	35.7349	-0.835993	0.278295	-3.00398	0.00266474	0.03063
ARHGDIB	59.4138	-0.742659	0.247325	-3.00277	0.00267536	0.03063
TMSB4X	45.5565	-0.69725	0.232023	-3.00509	0.00265501	0.03063
PLLP	186.59	0.571534	0.190325	3.00294	0.00267386	0.03063
LRP10	223.481	0.593085	0.197381	3.00477	0.00265785	0.03063
WDR82	20.059	0.875083	0.291515	3.00185	0.00268348	0.0306578
CEBPZOS	37.325	0.650879	0.216897	3.00087	0.00269211	0.0306912
CD48	4.20468	-1.96174	0.654336	-2.99806	0.00271707	0.0307826
MCAM	574.091	0.403353	0.134539	2.99803	0.00271729	0.0307826
RRBP1	40.4003	0.55287	0.184408	2.99808	0.00271688	0.0307826
GLT8D2	67.1736	0.565061	0.188956	2.99044	0.00278576	0.0314346
LOC106507809	9.35543	1.17839	0.394065	2.99036	0.00278653	0.0314346
ARHGEF18	29.9523	-0.699894	0.234202	-2.98842	0.00280426	0.0315684
IFIT2	22.9461	1.33396	0.447402	2.98157	0.00286778	0.0322161
LOC100518848	46.4313	-0.705734	0.237043	-2.97724	0.00290861	0.0326067
LOC100624067	31.9341	-0.89375	0.300694	-2.97229	0.00295586	0.0330676
STAB1	18.0931	-1.46768	0.494699	-2.96681	0.00300908	0.0335235
TMEM79	10.3323	1.06246	0.358065	2.96722	0.00300503	0.0335235
COL4A4	8.56075	2.07353	0.699717	2.96338	0.00304285	0.0338296
TRNAG-UCC_1	6.88264	1.55172	0.524706	2.95732	0.00310329	0.0344305
PPIA	8.5215	-1.29365	0.437695	-2.9556	0.00312062	0.0345515
LOC110256967	32.5556	-0.817341	0.277375	-2.9467	0.00321189	0.035489
RNF13	22.7061	0.874582	0.297408	2.94068	0.00327495	0.0360936
LOC110262249	16.9215	0.956013	0.325152	2.9402	0.00328002	0.0360936
NOP16	200.022	-0.430364	0.146432	-2.939	0.00329277	0.03616
RUFY2	107.831	0.624528	0.212552	2.93823	0.00330089	0.0361753
TBC1D22A	3.74531	-1.9448	0.66243	-2.93585	0.00332631	0.036306
GTPBP2	74.8787	0.560665	0.190963	2.93599	0.00332484	0.036306
LOC102167078	291.761	0.535635	0.182493	2.9351	0.00333444	0.0363211
PSMD7	5.50246	-1.65726	0.565093	-2.93272	0.00336009	0.0365266
EIF4EBP1	6.83647	-1.30058	0.444527	-2.92576	0.00343621	0.0372787
RPL38	4.3519	-1.9426	0.664366	-2.92399	0.00345579	0.0373406
LOC110256424	236.043	0.480825	0.164411	2.92453	0.00344975	0.0373406
PRR5	8.66119	-1.19312	0.408562	-2.92028	0.00349713	0.0377115
STXBP2	5.85899	-1.68817	0.578633	-2.91752	0.00352826	0.0378954
BIN1	6.37229	-1.56241	0.535436	-2.91802	0.00352266	0.0378954
COG5	71.9149	0.631977	0.216751	2.91569	0.00354908	0.0379674
TRIM40	32.3073	1.03966	0.35652	2.91615	0.00354383	0.0379674
SSR2	11.3764	-1.14634	0.393332	-2.91442	0.00356346	0.0380456
DEF6	14.349	-0.915807	0.314932	-2.90795	0.00363806	0.0387652
CHD1	23.4936	0.885604	0.30487	2.90486	0.00367415	0.0390723
DOC2A	344.512	-0.33268	0.114819	-2.89743	0.00376237	0.0399316
LOC106507757	363.659	-0.512608	0.177071	-2.89493	0.00379244	0.0401715
PILRA	16.6949	1.10892	0.383244	2.89351	0.00380956	0.0402736
FBXW5	3.82084	-1.7979	0.622285	-2.88919	0.00386231	0.0406868
CAPN1	9.01806	-1.13493	0.392903	-2.88857	0.00386998	0.0406868
TGFB1	24.9709	-0.821351	0.284356	-2.88846	0.00387133	0.0406868
LOC110255951	29.2096	0.928418	0.321821	2.88489	0.00391549	0.0410707
LOC110255648	11.7822	1.09639	0.380149	2.8841	0.00392536	0.0410941
EPB42	61.1442	-0.552192	0.191606	-2.88191	0.00395268	0.0412997
LOC100736878	83.1445	-0.870289	0.302129	-2.88052	0.00397018	0.0413222
LOC110260591	14.4511	1.2612	0.437788	2.88085	0.00396599	0.0413222
LOC100519675	8.88396	-1.29712	0.45064	-2.87839	0.00399711	0.0415221
OAS2	10.4228	1.49038	0.518364	2.87516	0.00403827	0.0418688
FZD9	290.14	0.368279	0.128179	2.87317	0.00406371	0.0420515
NCKAP1L	7.59398	-1.30774	0.455813	-2.86902	0.00411747	0.0425261
PKD2	7.15671	2.09324	0.730303	2.86627	0.00415341	0.0428151
ANGPTL6	40.5408	0.639307	0.223165	2.86473	0.00417367	0.0429417
LOC110261342	165.937	0.381737	0.133558	2.85821	0.00426035	0.0437499
SAR1B	10.7061	1.03068	0.360689	2.85753	0.00426952	0.0437606
ANG	10.6403	1.10881	0.388751	2.85225	0.00434111	0.0444097
LOC110256777	27.5008	0.718209	0.252026	2.84974	0.00437553	0.0446769
KEF22_p12	21.1248	-1.23644	0.43407	-2.84847	0.00439295	0.0446852
EIF3F	24.4183	-0.921408	0.323436	-2.84881	0.00438828	0.0446852
SP140	33.0574	0.770249	0.270508	2.84742	0.00440754	0.0447021
AKAP5	12.5053	1.14577	0.402427	2.84715	0.00441123	0.0447021
MINDY2	2.98678	2.24193	0.787756	2.84597	0.00442763	0.044784
HMGXB3	12.5558	-0.986882	0.346893	-2.84492	0.00444228	0.0447955
TNFRSF1B	20.3311	-0.968184	0.340359	-2.8446	0.00444674	0.0447955
IGSF10	7.73707	1.29012	0.453612	2.8441	0.00445374	0.0447955
PRF1	5.06002	-1.6151	0.568875	-2.8391	0.00452404	0.0453663
NUP50	107.493	-0.625761	0.220426	-2.83887	0.00452736	0.0453663
ARL6IP4	11.2619	-1.19054	0.419549	-2.83766	0.00454458	0.0454542
JUNB	28.8528	0.676263	0.238653	2.83366	0.00460184	0.0459416
RPL27A	25.5912	-0.894365	0.315727	-2.83272	0.00461542	0.0459918
SH3PXD2B	14.1867	1.82068	0.643365	2.82994	0.00465572	0.0463076
EHBP1L1	18.065	-0.879761	0.311174	-2.82723	0.00469526	0.0465289
IFN-OMEGA-3	3.688	1.91751	0.678176	2.82745	0.00469197	0.0465289
EIF2AK4	178.491	0.510926	0.180798	2.82596	0.00471396	0.0466284
ADPRM	11.5311	0.929447	0.32935	2.82207	0.00477155	0.0471114
TLDC2	616.916	0.672399	0.238583	2.8183	0.00482786	0.0475801
METTL3	98.098	0.423948	0.150597	2.81513	0.00487582	0.0479649
SYNGR2	10.1599	-1.05724	0.375933	-2.81229	0.00491894	0.0482128
CD74	196.72	-0.872364	0.310132	-2.81288	0.00491001	0.0482128
RPL37A	5.98804	-1.8658	0.663779	-2.81088	0.0049407	0.048338
SOCS1	12.016	1.09135	0.388366	2.81011	0.00495252	0.0483657
PRSS57	69.6644	-0.71729	0.256021	-2.80169	0.00508355	0.0495554

## Sheet: 3dpc
base	Mean	log2FoldChange	lfcSE	stat	pvalue	padj
LOC110255996	131.51	1.67625	0.155696	10.7661	4.9746e-27	9.65073e-24
TMEM200B	4152.81	1.50206	0.189726	7.91701	2.43291e-15	2.35992e-12
TBC1D5	779.552	1.19381	0.203172	5.87585	4.20671e-09	2.72034e-06
SLC13A4	2850.59	1.14253	0.197999	5.77038	7.90944e-09	3.83608e-06
UBE2O	39.3088	1.41174	0.249616	5.65566	1.55247e-08	6.02359e-06
UBAP2	517.773	0.763827	0.137412	5.55866	2.7185e-08	8.7898e-06
LOC100157391	5702.25	1.49841	0.280074	5.35006	8.79238e-08	2.43675e-05
LY6E	45.1506	-1.0883	0.206767	-5.2634	1.41414e-07	3.4293e-05
VAMP5	64.9632	1.24261	0.237668	5.22834	1.71042e-07	3.68691e-05
GNLY	55.698	-1.42809	0.287836	-4.96147	6.99625e-07	0.000135727
LOC110259485	130.21	0.673383	0.136855	4.92043	8.63559e-07	0.0001523
LOC106505418	746.565	0.874426	0.181306	4.82292	1.41472e-06	0.000228712
LOC100623742	93.3087	-1.0046	0.210261	-4.77785	1.77175e-06	0.0002644
RPL10	112.903	-0.940757	0.200748	-4.68626	2.78249e-06	0.000359868
LOC110257389	24.9688	1.20557	0.256501	4.70007	2.60071e-06	0.000359868
PLLP	201.966	0.864374	0.1886	4.58311	4.58117e-06	0.000555466
LOC102165485	45.6729	-1.13024	0.24846	-4.54899	5.39048e-06	0.000615149
TRIM40	39.6046	1.5491	0.343231	4.51329	6.38289e-06	0.000687934
SUZ12	81.3359	0.922574	0.205277	4.49428	6.98048e-06	0.000712743
DNTTIP1	22.0152	1.51552	0.344036	4.4051	1.05733e-05	0.00102561
LOC110257343	169.816	0.660678	0.15046	4.39105	1.12806e-05	0.00104212
MCAM	622.43	0.721075	0.164695	4.37826	1.19632e-05	0.00105494
NDUFAF7	77.8537	0.715785	0.164514	4.35091	1.35572e-05	0.00114352
S1PR4	58.4489	0.673809	0.156889	4.2948	1.74851e-05	0.00141338
TIMP3	40.4319	1.56072	0.365486	4.27026	1.95241e-05	0.00151507
LOC100736878	76.8942	-1.02505	0.244759	-4.188	2.81425e-05	0.00209987
RAD52	313.589	0.496395	0.120917	4.10527	4.03837e-05	0.00290164
SMAGP	2432.4	0.503842	0.123425	4.08216	4.46195e-05	0.00309149
WDR86	108.01	0.637104	0.157423	4.04709	5.18577e-05	0.00342853
RGCC	20.1009	1.45551	0.360106	4.04191	5.30184e-05	0.00342853
RPL13	132.7	-0.716738	0.179749	-3.98744	6.67907e-05	0.00400453
LOC106508382	23.6244	0.986038	0.247573	3.98281	6.81042e-05	0.00400453
GMPPA	23.8118	1.7296	0.434272	3.98276	6.81183e-05	0.00400453
LOC102164640	14.9229	1.35577	0.343251	3.9498	7.82174e-05	0.00446299
LOC102167692	156.117	0.820459	0.208837	3.9287	8.54047e-05	0.00473386
RPL8	183.07	-0.770011	0.198641	-3.87639	0.000106019	0.00555885
DCAF10	59.8961	0.815256	0.210058	3.8811	0.000103986	0.00555885
RPL18A	69.2736	-0.917045	0.23747	-3.86173	0.000112585	0.00560039
LOC110256124	142.388	0.542091	0.140346	3.86253	0.000112218	0.00560039
RPS5	87.9152	-0.949387	0.247366	-3.83798	0.000124049	0.00586964
USF1	51.2244	0.843367	0.219569	3.84102	0.000122525	0.00586964
RNASEH2A	26.9406	0.954982	0.250801	3.80773	0.000140246	0.00637165
LOC102161210	22.4952	1.82469	0.479424	3.80601	0.000141227	0.00637165
ACP5	12.8456	-1.52237	0.400871	-3.79764	0.000146078	0.0064407
RPS15	150.388	-0.788723	0.213678	-3.69118	0.000223219	0.00943021
LOC106507249	232.616	0.578344	0.156701	3.69074	0.000223603	0.00943021
RPL28	130.724	-0.821711	0.223443	-3.67749	0.000235537	0.00951964
NPRL3	11558.4	0.918589	0.24949	3.68187	0.000231525	0.00951964
LOC102159828	30.0092	-0.952578	0.260548	-3.65606	0.000256124	0.0100479
RPL3	54.7412	-0.925405	0.253665	-3.64814	0.000264147	0.0100479
TMSB10	119.045	-0.765676	0.209624	-3.65261	0.000259585	0.0100479
MKRN2	562.443	0.397595	0.111242	3.57415	0.000351362	0.0131085
SPIB	16.2982	-1.18887	0.334063	-3.55883	0.000372511	0.0136353
RPL29	42.5263	-1.00115	0.2848	-3.51527	0.000439314	0.0152191
MYL6	45.4287	-0.978029	0.277952	-3.5187	0.000433671	0.0152191
SSSCA1	22.1226	1.14906	0.32669	3.51728	0.00043599	0.0152191
RPS8	108.323	-0.808736	0.231203	-3.49794	0.000468863	0.0159578
TTPAL	148.869	0.529852	0.152741	3.46895	0.000522488	0.0174763
RNPEPL1	21.8793	-0.866704	0.25166	-3.44394	0.000573302	0.0187983
ZGPAT	43.4853	-0.677903	0.197306	-3.43579	0.000590825	0.0187983
TSTD1	54.6529	1.21913	0.354843	3.43568	0.000591079	0.0187983
ARG1	12.8878	1.41099	0.414978	3.40015	0.000673486	0.0210736
LOC110256967	29.1793	-1.08283	0.323437	-3.34789	0.000814301	0.0247083
ASPRV1	111.68	1.01172	0.302222	3.34761	0.000815118	0.0247083
CELF3	202.806	0.367485	0.109982	3.34132	0.00083382	0.0247746
KDM1B	468.986	0.78505	0.235163	3.33833	0.000842849	0.0247746
RPSA	20.9534	-1.1053	0.331701	-3.33223	0.000861539	0.024946
SYNE2	13.423	1.11364	0.33535	3.32082	0.00089753	0.025606
ITGB7	25.738	-0.96134	0.290288	-3.31168	0.000927384	0.0260743
PTPRCAP	189.767	-0.6597	0.200778	-3.28572	0.00101721	0.0277943
LSMEM2	310.618	0.897485	0.272836	3.28946	0.00100378	0.0277943
RPS19	36.7742	-0.975414	0.298515	-3.26755	0.00108482	0.0284399
EEF1D	68.5258	-0.709518	0.217038	-3.26909	0.00107892	0.0284399
LOC110261157	392.702	0.376174	0.115052	3.2696	0.00107698	0.0284399
ARHGEF4	266.664	0.419699	0.129513	3.2406	0.00119278	0.0302572
GINS2	388.334	0.44468	0.137768	3.22774	0.00124772	0.0302572
CEBPZOS	36.0353	0.652265	0.201608	3.23531	0.00121513	0.0302572
LOC110255568	48.7239	0.888725	0.27416	3.24162	0.00118851	0.0302572
MKRN1	28.1822	1.0033	0.310334	3.23298	0.00122508	0.0302572
CEBPB	15.1693	1.24749	0.386436	3.22818	0.00124579	0.0302572
LOC110257658	33.8028	0.773378	0.241103	3.20766	0.00133818	0.0320503
LOC100625510	15.9315	-1.08085	0.338681	-3.19135	0.00141608	0.0328569
LOC102166231	140.854	0.511741	0.160159	3.1952	0.00139732	0.0328569
LOC106509473	28.6103	0.766932	0.240417	3.19001	0.00142267	0.0328569
ARHGDIA	40.4219	-0.808977	0.254005	-3.18489	0.00144808	0.0330502
RPL13A	60.3537	-0.81623	0.256746	-3.17914	0.00147714	0.0331835
SLC2A6	306.422	-0.407526	0.128367	-3.17471	0.00149988	0.0331835
RNF10	31.3098	0.884091	0.27857	3.17367	0.00150523	0.0331835
EEF1G	73.6558	-0.895545	0.28271	-3.16771	0.00153642	0.0334906
PRKCSH	24.1308	-0.761948	0.241532	-3.15465	0.00160693	0.034499
ACAA1	129.903	0.758847	0.240844	3.15079	0.0016283	0.034499
LOC110256034	35.2825	0.767373	0.243657	3.1494	0.00163604	0.034499
CFL1	58.2557	-0.769439	0.244708	-3.14431	0.00166477	0.0347274
LOC110257893	20.9503	-1.00876	0.32217	-3.13114	0.00174131	0.035189
LOC102165905	475.788	0.549033	0.175219	3.13341	0.0017279	0.035189
LOC110257501	40.5571	0.835395	0.266478	3.13495	0.00171883	0.035189
LOC110257341	21.258	0.778353	0.249124	3.12435	0.00178195	0.0356391
LOC106507337	34.8738	0.896071	0.288044	3.11089	0.00186527	0.0369247
RPL18_1	33.3659	-0.970504	0.313515	-3.09556	0.00196442	0.0384947
RACK1	51.8496	-0.862119	0.279075	-3.0892	0.00200697	0.0389352
ADAMTS7	336.265	0.349045	0.113586	3.07296	0.00211946	0.03992
LOC106507308	183.184	0.513736	0.166886	3.07836	0.00208143	0.03992
NEXN	67.6862	0.785612	0.25547	3.07516	0.00210391	0.03992
EEF1A1	125.4	-0.665526	0.218215	-3.04987	0.00228942	0.0427064
MCC	210.013	0.643716	0.211343	3.04584	0.00232031	0.0428706
RPS14	71.8148	-0.76499	0.251605	-3.04045	0.00236227	0.0431244
PBLD	41.9772	0.545367	0.179493	3.03838	0.00237851	0.0431244
TBC1D10C	22.8983	-0.902592	0.298267	-3.02612	0.00247714	0.0440212
NUDT16L1	48.8494	-0.571694	0.188908	-3.0263	0.00247563	0.0440212
CHRAC1	157.842	0.476918	0.15772	3.02382	0.00249605	0.0440212
KEF22_p11	152.644	-0.779636	0.25836	-3.01763	0.0025476	0.0445256
LOC110258364	19.8163	-1.11722	0.372392	-3.00011	0.00269884	0.0464328
RPS11	206.436	-0.50301	0.1677	-2.99946	0.00270459	0.0464328
PLEC	44.1297	-0.619637	0.207202	-2.9905	0.00278517	0.0473967

## Sheet: 1dpc 
base	log2FoldChange	lfcSE	stat	pvalue	padj	notes/comments
RPL10	-0.979841	0.215491	-4.54702	5.44116e-06	0.00415684
NDUFB10	-0.837966	0.191816	-4.36858	1.25055e-05	0.00415684
CCAR2	0.81611	0.184065	4.4338	9.25846e-06	0.00415684
LOC102167692	0.974814	0.208772	4.66927	3.02267e-06	0.00415684
NDUFAF7	1.04408	0.238091	4.38521	1.15873e-05	0.00415684
LOC110255568	1.053	0.245716	4.28543	1.82383e-05	0.005052
TMEM200B	0.799458	0.18873	4.23598	2.27558e-05	0.00540289
LOC110259485	0.826784	0.198407	4.16712	3.08479e-05	0.00615878
MCC	1.0336	0.249104	4.14929	3.33508e-05	0.00615878
LOC110257343	0.815617	0.201055	4.0567	4.97717e-05	0.00752006
MCAM	0.972992	0.238921	4.07244	4.65226e-05	0.00752006
TMEM165	0.760387	0.190682	3.98772	6.67108e-05	0.00822659
SRP14	1.0691	0.267454	3.99731	6.40663e-05	0.00822659
LOC102157527	1.20188	0.303333	3.96225	7.42472e-05	0.00822659
CCDC152	1.28122	0.322957	3.96716	7.27327e-05	0.00822659
RPL18A	-0.977005	0.250973	-3.89287	9.90661e-05	0.00971193
LOC110255512	1.25727	0.323023	3.8922	9.93398e-05	0.00971193
ADAMTS7	0.544106	0.140691	3.86739	0.000110006	0.0101572
LOC100623742	-0.848897	0.225176	-3.76993	0.000163293	0.0129235
S1PR4	0.637466	0.168732	3.77798	0.000158103	0.0129235
TIFA	1.54719	0.408001	3.79213	0.000149361	0.0129235
ACAA1	0.810678	0.216	3.75314	0.00017463	0.0131925
SSB	1.28638	0.343911	3.74043	0.000183703	0.0132745
UBE2I	1.20513	0.323508	3.72517	0.00019518	0.0135162
DCAF10	0.912887	0.248132	3.67904	0.000234116	0.0149991
KDM1B	1.15959	0.315237	3.67846	0.000234643	0.0149991
RPL8	-0.757228	0.208259	-3.63599	0.000276919	0.0153413
MKRN2	0.524449	0.144162	3.6379	0.000274865	0.0153413
ITGA2	1.15963	0.317684	3.65025	0.000261984	0.0153413
CCDC66	1.63513	0.449541	3.63734	0.000275468	0.0153413
GBA	-0.674876	0.187249	-3.60417	0.000313154	0.0162645
PTPRC	0.945816	0.262301	3.60584	0.000311142	0.0162645
SUZ12	1.11544	0.310289	3.59485	0.000324582	0.0163471
RPL13	-0.70719	0.198977	-3.55413	0.000379239	0.0180084
LOC102158569	0.793332	0.222917	3.55887	0.000372451	0.0180084
LY6E	-0.714138	0.202049	-3.53447	0.000408594	0.0180485
KEF22_p08	-0.585465	0.165351	-3.54074	0.000399003	0.0180485	atp6
CEBPZOS	0.970882	0.274893	3.53185	0.000412662	0.0180485
NLRC4	0.611078	0.174022	3.5115	0.000445581	0.0189886
LOC102161353	0.667379	0.190856	3.49677	0.000470928	0.0195671
NEXN	2.02179	0.580348	3.48375	0.000494438	0.0200428
LOC110257501	0.81822	0.235811	3.46982	0.000520814	0.0206093
PIGF	1.0069	0.291163	3.45822	0.000543765	0.0210172
RPS2	-0.741406	0.215618	-3.43851	0.000584917	0.0220447
LOC106506809	0.96234	0.280318	3.43303	0.000596877	0.0220447
LOC110256034	0.903764	0.264628	3.41522	0.000637302	0.023026
LOC100736878	-0.959204	0.284137	-3.37584	0.000735894	0.0235964
RNPEPL1	-0.804842	0.236931	-3.39694	0.00068143	0.0235964
PCBD1	0.567659	0.167935	3.38024	0.000724225	0.0235964
LOC110259165	0.825682	0.24465	3.37496	0.000738274	0.0235964
AGBL3	1.18012	0.349449	3.37708	0.000732596	0.0235964
GNPNAT1	1.23485	0.364491	3.38787	0.000704371	0.0235964
LOC102168193	0.803229	0.239283	3.35682	0.000788456	0.0243723
LOC110261039	0.812611	0.242164	3.35562	0.000791879	0.0243723
RPLP0	-0.822077	0.246532	-3.33457	0.000854314	0.0253548
ANP32A	0.769063	0.230591	3.33518	0.000852441	0.0253548
LOC100519216	0.509214	0.153711	3.3128	0.000923661	0.026932
HECW2	1.14693	0.347335	3.30209	0.000959661	0.0274993
ARHGEF4	0.544007	0.165068	3.29565	0.00098195	0.027661
RPL29	-0.962617	0.292555	-3.29038	0.00100051	0.0277142
LOC102160475	0.665464	0.202727	3.28257	0.00102866	0.0280267
RMND5B	-0.546021	0.167675	-3.25642	0.00112828	0.0302451
MAP3K19	1.01076	0.311102	3.24896	0.00115829	0.0305568
GPR160	1.09489	0.337628	3.24288	0.00118329	0.0307285
LOC106508161	0.916164	0.284811	3.21675	0.00129654	0.0331514
SMAGP	0.504807	0.157352	3.20813	0.001336	0.0336429	ENSSSCG00000061033
EIF3G	-0.711033	0.222393	-3.1972	0.0013877	0.0344232
ACOT13	0.923047	0.28945	3.18897	0.00142781	0.0348974
LOC110255996	0.775773	0.243759	3.18254	0.0014599	0.0351645
FAM149B1	0.692302	0.218471	3.16885	0.00153041	0.0363363
PP2D1	1.10191	0.348856	3.15865	0.00158501	0.0371026
LOC100518848	-0.751755	0.239818	-3.13468	0.0017204	0.037696
RPS15	-0.687887	0.219125	-3.13924	0.00169384	0.037696
LOC100525692	-0.656999	0.209911	-3.12989	0.00174872	0.037696
LOC110256124	0.607869	0.194199	3.13014	0.00174726	0.037696
SLC3A1	0.800712	0.254678	3.14402	0.00166644	0.037696
DCP2	0.915763	0.292743	3.12821	0.00175872	0.037696
CRY1	0.934864	0.299015	3.12648	0.00176913	0.037696
TNRC6B	0.451127	0.144511	3.12174	0.00179787	0.0378235
METTL23	0.617865	0.199349	3.09941	0.00193904	0.0402836
TRNT1	0.510313	0.165523	3.08302	0.00204908	0.0409657
TBC1D5	0.546787	0.177532	3.07993	0.00207047	0.0409657
MCMBP	0.974617	0.315586	3.08828	0.00201318	0.0409657
CCDC39	1.68189	0.54495	3.08632	0.00202649	0.0409657
SPIB	-1.00769	0.328381	-3.06867	0.00215013	0.0420414
CEP83	0.711696	0.232418	3.06215	0.00219757	0.0420634
CHRAC1	0.861757	0.281476	3.06156	0.00220187	0.0420634
RPS5	-0.787041	0.258404	-3.04578	0.00232077	0.0421491
LOC102159828	-0.737993	0.241737	-3.05287	0.00226663	0.0421491
CFD	-0.626683	0.205306	-3.05243	0.00226995	0.0421491
RAB24	0.652735	0.214243	3.0467	0.0023137	0.0421491
MOCS2	1.04809	0.345027	3.0377	0.00238389	0.0421491
FAM159B	1.11968	0.367926	3.04323	0.00234054	0.0421491	SHISAL2B
THAP9	1.28286	0.422134	3.039	0.00237368	0.0421491
RPLP1	-1.01611	0.336036	-3.02382	0.00249609	0.0432135
NOP53	-0.784024	0.259248	-3.02422	0.00249275	0.0432135
UBE2O	1.03686	0.343382	3.01954	0.00253159	0.0433763
SIRT1	0.890419	0.297544	2.99256	0.00276645	0.0469168
RPL3	-0.73037	0.24487	-2.98268	0.00285734	0.0474891
LOC110260076	-0.658983	0.220878	-2.98347	0.00285004	0.0474891
LOC100625510	-0.93	0.314118	-2.96067	0.00306973	0.049805
OGFR	-0.743424	0.25119	-2.95961	0.0030803	0.049805
RPL28	-0.739498	0.250355	-2.9538	0.00313888	0.049805
RPL7A	-0.654977	0.221638	-2.95517	0.00312501	0.049805
AMPD3	0.941106	0.31869	2.95305	0.00314653	0.049805
