# Supplementary material for: Temporal Dynamics of Cytokine, Leukocyte, and Whole Blood Transcriptome Profiles of Pigs Infected with African Swine Fever Virus
Source: Pathogens. 2025 Oct 1;14(10):992. doi: 10.3390/pathogens14100992 (PMC12567412; doi:10.3390/pathogens14100992)
Supplement: Supplementary file 1 [file pathogens-14-00992-s001.zip › Table S3 ASFV genes identified by RNAseq.xlsx]

## Sheet: Expression Browser
Name	Region	1DPC (GE) - Total counts	1DPC (GE) - RPKM	1DPC (GE) - TPM	1DPC (GE) - CPM	3DPC (GE) - Total counts	3DPC (GE) - RPKM	3DPC (GE) - TPM	3DPC (GE) - CPM	5DPC (GE) - Total counts	5DPC (GE) - RPKM	5DPC (GE) - TPM	5DPC (GE) - CPM	7DPC (GE) - Total counts	7DPC (GE) - RPKM	7DPC (GE) - TPM	7DPC (GE) - CPM
MGF 110-7L CDS	complement(10313..10726)	0	0	#N/A	0	0	0	#N/A	0	868	117077	94284.5	205844	92536	145120	114063	214175
285L CDS	complement(11041..11325)	0	0	#N/A	0	0	0	#N/A	0	591	115797	93253.1	140154	43265	98561.9	77468.9	100137
CP312R CDS	128275..129198	0	0	#N/A	0	0	0	#N/A	0	1584	95727.4	77091.1	375642	83932	58975.7	46354.4	194261
E165R CDS	167466..167963	0	0	#N/A	0	0	0	#N/A	0	808	90601.4	72963	191615	59716	77853.6	61192.3	138213
K205R CDS	64172..64789	0	0	#N/A	0	0	0	#N/A	0	908	82044.7	66072.1	215330	113867	119626	94025.3	263545
MGF 110-3L CDS	complement(8238..8612)	0	0	#N/A	0	0	0	#N/A	0	531	79070.8	63677.2	125925	62247	107772	84707.7	144071
CP204L CDS	complement(125781..126365)	0	0	#N/A	0	0	0	#N/A	0	702	67009.2	53963.7	166478	82338	91382.2	71825.7	190571
MGF 110-5L-6L CDS	complement(9489..10106)	0	0	#N/A	0	0	0	#N/A	0	618	55841	44969.8	146557	72328	75986.3	59724.6	167403
MGF 110-4L CDS	complement(8926..9300)	0	0	#N/A	0	0	0	#N/A	0	251	37376.2	30099.8	59524.1	26624	46095.6	36230.8	61621.3
K196R CDS	65111..65701	0	0	#N/A	0	0	0	#N/A	0	253	23904.8	19251	59998.4	13556	14892.3	11705.2	31375.4
EP296R CDS	169172..170062	0	0	#N/A	0	0	0	#N/A	0	355	22248.6	17917.3	84187.4	22132	16127.2	12675.9	51224.5
H359L CDS	complement(152134..153213)	0	0	#N/A	0	0	0	#N/A	0	427	22077.9	17779.7	101262	19722	11856.2	9318.86	45646.6
A151R CDS	49650..50105	0	0	#N/A	0	0	0	#N/A	0	178	21797.6	17554	42212.3	6833	9728.9	7646.84	15815
I10L CDS	complement(183068..183580)	0	0	#N/A	0	0	0	#N/A	0	181	19702.2	15866.5	42923.7	8697	11007	8651.42	20129.2
F334L CDS	complement(56954..57958)	0	0	#N/A	0	0	0	#N/A	0	339	18835.9	15168.9	80393.1	38268	24722.2	19431.5	88571.3
MGF 100-1L CDS	complement(180477..180902)	0	0	#N/A	0	0	0	#N/A	0	116	15205.5	12245.3	27509.1	10680	16277.2	12793.7	24718.9
I215L CDS	complement(174792..175430)	0	0	#N/A	0	0	0	#N/A	0	169	14768.6	11893.4	40078	30249	30734.6	24157.1	70011.3
I73R CDS	173086..173304	0	0	#N/A	0	0	0	#N/A	0	51	13004.1	10472.4	12094.5	3110	9220.06	7246.89	7198.1
D345L CDS	complement(146019..147056)	0	0	#N/A	0	0	0	#N/A	0	228	12265.6	9877.76	54069.7	15676	9805.17	7706.79	36282.1
MGF 360-15R CDS	50344..51213	0	0	#N/A	0	0	0	#N/A	0	184	11810	9510.85	43635.2	14245	10630.7	8355.62	32970.1
NP419L CDS	complement(134493..135752)	0	0	#N/A	0	0	0	#N/A	0	238	10547.7	8494.29	56441.2	23072	11888.6	9344.37	53400.2
K145R CDS	65717..66154	0	0	#N/A	0	0	0	#N/A	0	76	9689.3	7802.98	18023.2	3354	4971.71	3907.73	7762.83
C129R CDS	81899..82288	0	0	#N/A	0	0	0	#N/A	0	67	9593.19	7725.58	15888.9	5588	9302.7	7311.85	12933.4
MGF 110-8L CDS	complement(11454..11837)	0	0	#N/A	0	0	0	#N/A	0	64	9306.83	7494.96	15177.5	6483	10961.3	8615.5	15004.9
I7L CDS	complement(181674..181982)	0	0	#N/A	0	0	0	#N/A	0	49	8855.04	7131.13	11620.2	5815	12218.2	9603.44	13458.8
DP96R CDS	185337..185627	0	0	#N/A	0	0	0	#N/A	0	43	8251.41	6645.02	10197.4	7910	17648.2	13871.4	18307.7
M448R CDS	80466..81812	0	0	#N/A	0	0	0	#N/A	0	199	8249.7	6643.64	47192.4	9403	4532.27	3562.33	21763.2
I267L CDS	complement(170639..171442)	0	0	#N/A	0	0	0	#N/A	0	116	8056.66	6488.18	27509.1	5889	4755.57	3737.84	13630.1
MGF 110-1L CDS	complement(7003..7647)	0	0	#N/A	0	0	0	#N/A	0	92	7964.91	6414.29	21817.6	7736	7787.07	6120.58	17905
MGF 360-16R CDS	177592..178650	0	0	#N/A	0	0	0	#N/A	0	142	7487.65	6029.94	33675	11908	7300.63	5738.24	27561.1
MGF 360-9L CDS	complement(25133..26185)	0	0	#N/A	0	0	0	#N/A	0	141	7477.28	6021.59	33437.8	12906	7957.57	6254.59	29870.9
MGF 110-9L CDS	complement(12589..13461)	0	0	#N/A	0	0	0	#N/A	0	116	7419.88	5975.37	27509.1	8947	6653.96	5229.96	20707.8
D205R CDS	138480..145992	0	0	#N/A	0	0	0	#N/A	0	177	7209.23	5805.73	41975.1	10661	5048.68	3968.22	24674.9
F778R CDS	57979..60315	0	0	#N/A	0	0	0	#N/A	0	270	6451.46	5195.48	64029.9	22295	6193.93	4868.38	51601.8
I243L CDS	complement(172271..173002)	0	0	#N/A	0	0	0	#N/A	0	82	6255.41	5037.6	19446.1	7509	6660.22	5234.88	17379.6
MGF 110-2L CDS	complement(7827..8141)	0	0	#N/A	0	0	0	#N/A	0	35	6204.55	4996.64	8300.17	5486	11307.4	8887.52	12697.3
MGF 360-4L CDS	complement(16210..17373)	0	0	#N/A	0	0	0	#N/A	0	126	6044.64	4867.86	29880.6	2449	1366.01	1073.67	5668.21
EP424R CDS	71594..72850	0	0	#N/A	0	0	0	#N/A	0	133	5908.39	4758.14	31540.6	4937	2550.03	2004.3	11426.7
C315R CDS	88172..89119	0	0	#N/A	0	0	0	#N/A	0	100	5890.4	4743.65	23714.8	5991	4103.06	3224.98	13866.2
E111R CDS	170065..170400	0	0	#N/A	0	0	0	#N/A	0	35	5816.77	4684.35	8300.17	1191	2301.39	1808.87	2756.57
D339L CDS	complement(140182..141201)	0	0	#N/A	0	0	0	#N/A	0	101	5529.35	4452.89	23951.9	8644	5502.14	4324.64	20006.5
A179L CDS	complement(54757..55296)	0	0	#N/A	0	0	0	#N/A	0	52	5377.28	4330.42	12331.7	3392	4078.3	3205.51	7850.79
MGF 360-12L CDS	complement(30353..31405)	0	0	#N/A	0	0	0	#N/A	0	100	5303.04	4270.63	23714.8	10035	6187.37	4863.23	23226
ASFV G ACD 00600 CDS	complement(47998..48150)	0	0	#N/A	0	0	0	#N/A	0	14	5109.63	4114.88	3320.07	452	1918.07	1507.59	1046.15
C147L CDS	complement(89187..89630)	0	0	#N/A	0	0	0	#N/A	0	39	4904.95	3950.05	9248.76	4860	7106.74	5585.84	11248.5
MGF 360-18R CDS	184330..185043	0	0	#N/A	0	0	0	#N/A	0	62	4848.94	3904.94	14703.2	4242	3857.36	3031.85	9818.11
DP238L CDS	complement(176699..177415)	0	0	#N/A	0	0	0	#N/A	0	62	4828.65	3888.6	14703.2	9470	8575.28	6740.1	21918.3
A224L CDS	complement(47285..47959)	0	0	#N/A	0	0	0	#N/A	0	57	4715.46	3797.45	13517.4	2231	2145.92	1686.67	5163.65
C257L CDS	complement(85940..86713)	0	0	#N/A	0	0	0	#N/A	0	59	4256.61	3427.93	13991.7	3202	2685.95	2111.13	7411.03
A238L CDS	complement(51449..52138)	0	0	#N/A	0	0	0	#N/A	0	50	4046.45	3258.68	11857.4	5310	4996.46	3927.18	12290
MGF 505-6R CDS	40014..41591	0	0	#N/A	0	0	0	#N/A	0	106	3751.04	3020.78	25137.7	9966	4100.45	3222.92	23066.3
C122R CDS	85210..85527	0	0	#N/A	0	0	0	#N/A	0	20	3512.01	2828.29	4742.95	890	1817.11	1428.23	2059.91
MGF 110-10-L - MGF110-14L fusion	complement(13752..14569)	0	0	#N/A	0	0	0	#N/A	0	50	3413.26	2748.76	11857.4	4883	3875.7	3046.27	11301.7
MGF 360-10L CDS	complement(26371..27408)	0	0	#N/A	0	0	0	#N/A	0	60	3227.8	2599.41	14228.9	4794	2998.6	2356.87	11095.7
CP80R CDS	127991..128233	0	0	#N/A	0	0	0	#N/A	0	13	2987.38	2405.79	3082.92	851	2273.74	1787.14	1969.64
MGF 110-13Lb CDS	complement(15661..16029)	0	0	#N/A	0	0	0	#N/A	0	19	2875.28	2315.52	4505.81	1082	1903.79	1496.36	2504.29
I8L CDS	complement(182196..182507)	0	0	#N/A	0	0	0	#N/A	0	15	2684.66	2162.01	3557.22	650	1352.62	1063.15	1504.43
G1211R CDS	114156..117776	0	0	#N/A	0	0	0	#N/A	0	167	2575.38	2074	39603.7	11558	2072.39	1628.88	26751
MGF 110-13La CDS	complement(15204..15551)	0	0	#N/A	0	0	0	#N/A	0	16	2567.4	2067.58	3794.36	498	929.11	730.274	1152.62
MGF 505-10R CDS	45540..47168	0	0	#N/A	0	0	0	#N/A	0	74	2536.67	2042.83	17548.9	8952	3567.93	2804.36	20719.4
P1192R CDS	148524..152102	0	0	#N/A	0	0	0	#N/A	0	158	2465.18	1985.25	37469.3	14170	2570.55	2020.43	32796.5
MGF 300-4L CDS	complement(22906..23898)	0	0	#N/A	0	0	0	#N/A	0	39	2193.15	1766.18	9248.76	2894	1892.2	1487.25	6698.16
MGF 360-6L CDS	complement(18190..19317)	0	0	#N/A	0	0	0	#N/A	0	44	2178.19	1754.14	10434.5	1461	840.927	660.962	3381.49
MGF 100-3L CDS	complement(181267..181575)	0	0	#N/A	0	0	0	#N/A	0	12	2168.58	1746.4	2845.77	645	1355.25	1065.21	1492.85
MGF 360-11L CDS	complement(27436..28497)	0	0	#N/A	0	0	0	#N/A	0	41	2155.82	1736.12	9723.06	2954	1805.94	1419.45	6837.03
MGF 505-11L CDS	complement(178730..180358)	0	0	#N/A	0	0	0	#N/A	0	62	2125.32	1711.56	14703.2	5960	2375.43	1867.07	13794.4
NP868R CDS	135817..138423	0	0	#N/A	0	0	0	#N/A	0	98	2099.12	1690.46	23240.5	7267	1809.8	1422.49	16819.5
MGF 300-1L CDS	complement(20702..21508)	0	0	#N/A	0	0	0	#N/A	0	30	2075.87	1671.74	7114.43	2601	2092.59	1644.76	6020.02
A859L CDS	complement(52179..54755)	0	0	#N/A	0	0	0	#N/A	0	95	2058.55	1657.79	22529	7598	1914.27	1504.6	17585.6
MGF 505-7R CDS	41721..43304	0	0	#N/A	0	0	0	#N/A	0	53	1868.42	1504.67	12568.8	4090	1676.43	1317.66	9466.31
MGF 360-8L CDS	complement(24012..24971)	0	0	#N/A	0	0	0	#N/A	0	32	1861.37	1498.99	7588.73	2198	1486.53	1168.4	5087.27
MGF 300-2R	22334..22816	0	0	#N/A	0	0	0	#N/A	0	16	1849.8	1489.68	3794.36	981	1318.68	1036.47	2270.52
F1055L CDS	complement(60832..63978)	0	0	#N/A	0	0	0	#N/A	0	103	1827.65	1471.84	24426.2	6539	1349.06	1060.35	15134.5
I9R CDS	182702..182992	0	0	#N/A	0	0	0	#N/A	0	9	1727.04	1390.82	2134.33	209	466.306	366.513	483.731
MGF 360-19Ra CDS	186238..187047	0	0	#N/A	0	0	0	#N/A	0	25	1723.49	1387.96	5928.69	977	783.117	615.524	2261.27
D129L CDS	complement(139412..139801)	0	0	#N/A	0	0	0	#N/A	0	12	1718.18	1383.69	2845.77	818	1361.78	1070.35	1893.26
EP402R CDS	74352..75434	0	0	#N/A	0	0	0	#N/A	0	33	1701.53	1370.27	7825.88	1510	905.244	711.515	3494.9
EP364R CDS	75504..76613	0	0	#N/A	0	0	0	#N/A	0	31	1559.52	1255.91	7351.58	1140	666.805	524.104	2638.53
B263R CDS	109099..109890	0	0	#N/A	0	0	0	#N/A	0	22	1551.14	1249.16	5217.25	2047	1678.07	1318.95	4737.78
MGF 505-1R CDS	28705..30300	0	0	#N/A	0	0	0	#N/A	0	44	1539.48	1239.77	10434.5	2869	1167.12	917.346	6640.3
I329L CDS	complement(173514..174503)	0	0	#N/A	0	0	0	#N/A	0	27	1522.94	1226.45	6402.99	1548	1015.2	797.942	3582.85
MGF 505-9R CDS	43608..45128	0	0	#N/A	0	0	0	#N/A	0	41	1505.25	1212.2	9723.06	4045	1726.66	1357.14	9362.15
A104R CDS	48320..48634	0	0	#N/A	0	0	0	#N/A	0	8	1418.18	1142.09	1897.18	1557	3209.19	2522.4	3603.68
MGF 360-14L CDS	complement(32812..33885)	0	0	#N/A	0	0	0	#N/A	0	26	1351.83	1088.65	6165.84	1584	957.565	752.638	3666.17
A240L CDS	complement(48631..49341)	0	0	#N/A	0	0	0	#N/A	0	17	1335.16	1075.23	4031.51	1177	1074.79	844.778	2724.17
DP71L CDS	complement(185026..185238)	0	0	#N/A	0	0	0	#N/A	0	5	1310.82	1055.63	1185.74	540	1646.01	1293.75	1249.83
NP1450L CDS	complement(130058..134440)	0	0	#N/A	0	0	0	#N/A	0	102	1299.52	1046.52	24189.1	12280	1819.05	1429.76	28422.1
B66L CDS	complement(109887..110087)	0	0	#N/A	0	0	0	#N/A	0	4	1111.26	894.921	948.591	117	377.926	297.047	270.797
A137R CDS	55529..55942	0	0	#N/A	0	0	0	#N/A	0	8	1079.05	868.981	1897.18	732	1147.96	902.29	1694.21
H240R CDS	156333..157058	0	0	#N/A	0	0	0	#N/A	0	14	1076.82	867.186	3320.07	352	314.792	247.424	814.704
O174L CDS	complement(129219..129743)	0	0	#N/A	0	0	0	#N/A	0	10	1063.64	856.567	2371.48	1395	1725.17	1355.97	3228.73
E120R CDS	168774..169142	0	0	#N/A	0	0	0	#N/A	0	7	1059.31	853.085	1660.03	1199	2109.65	1658.17	2775.09
D117L CDS	complement(144965..145318)	0	0	#N/A	0	0	0	#N/A	0	6	946.457	762.2	1422.89	220	403.494	317.143	509.19
K78R CDS	64878..65114	0	0	#N/A	0	0	0	#N/A	0	4	942.464	758.984	948.591	980	2684.7	2110.15	2268.21
MGF 505-5R CDS	38317..39813	0	0	#N/A	0	0	0	#N/A	0	22	820.642	660.879	5217.25	2514	1090.34	856.996	5818.65
EP1242L CDS	complement(67497..71225)	0	0	#N/A	0	0	0	#N/A	0	54	808.638	651.212	12806	7076	1232.01	968.347	16377.4
CP123L CDS	complement(117773..118141)	0	0	#N/A	0	0	0	#N/A	0	5	756.653	609.347	1185.74	475	835.766	656.905	1099.39
I226R CDS	171594..172274	0	0	#N/A	0	0	0	#N/A	0	9	737.986	594.314	2134.33	185	176.377	138.631	428.183
E184L CDS	complement(162618..163172)	0	0	#N/A	0	0	0	#N/A	0	7	704.3	567.186	1660.03	971	1135.91	892.816	2247.38
H124R CDS	153803..154177	0	0	#N/A	0	0	0	#N/A	0	4	595.637	479.678	948.591	192	332.42	261.28	444.384
MGF 360-21R CDS	187976..189046	0	0	#N/A	0	0	0	#N/A	0	11	573.53	461.874	2608.63	839	508.616	399.768	1941.87
H339R CDS	154200..155219	0	0	#N/A	0	0	0	#N/A	0	10	547.46	440.88	2371.48	958	609.793	479.293	2217.29
C475L CDS	complement(86692..88119)	0	0	#N/A	0	0	0	#N/A	0	14	547.46	440.88	3320.07	845	384.19	301.97	1955.75
B602L CDS	complement(101674..103266)	0	0	#N/A	0	0	0	#N/A	0	15	525.809	423.444	3557.22	434	176.885	139.03	1004.49
B354L CDS	complement(100599..101663)	0	0	#N/A	0	0	0	#N/A	0	10	524.328	422.251	2371.48	552	336.517	264.5	1277.6
R298L CDS	complement(157051..157947)	0	0	#N/A	0	0	0	#N/A	0	8	498.024	401.068	1897.18	243	175.886	138.245	562.424
H233R CDS	155517..156218	0	0	#N/A	0	0	0	#N/A	0	6	477.273	384.357	1422.89	516	477.232	375.101	1194.28
I196L CDS	complement(175997..176605)	0	0	#N/A	0	0	0	#N/A	0	5	458.464	369.21	1185.74	301	320.898	252.223	696.665
KP177R CDS	4207..4740	0	0	#N/A	0	0	0	#N/A	0	4	418.284	336.852	948.591	376	457.155	359.321	870.252
MGF 360-19Rb CDS	187061..187330	0	0	#N/A	0	0	0	#N/A	0	2	413.637	333.109	474.295	412	990.719	778.698	953.574
MGF 505-3R CDS	35758..36600	0	0	#N/A	0	0	0	#N/A	0	6	397.445	320.07	1422.89	477	367.374	288.753	1104.02
ASFV G ACD 01990 CDS_2	complement(189736..189882)	0	0	#N/A	0	0	0	#N/A	0	1	379.871	305.917	237.148	26	114.835	90.2592	60.177
L60L CDS	complement(5223..5381)	0	0	#N/A	0	0	0	#N/A	0	1	351.201	282.829	237.148	107	436.922	343.417	247.652
MGF 360-1Lb CDS	complement(2572..2892)	0	0	#N/A	0	0	0	#N/A	0	2	347.919	280.186	474.295	134	271.03	213.027	310.143
MGF 360-1La CDS	complement(1811..2644)	0	0	#N/A	0	0	0	#N/A	0	5	334.778	269.603	1185.74	374	291.154	228.845	865.623
B175L CDS	complement(108525..109052)	0	0	#N/A	0	0	0	#N/A	0	3	317.278	255.51	711.443	28	34.4303	27.062	64.806
I177L CDS	complement(175471..176004)	0	0	#N/A	0	0	0	#N/A	0	3	313.713	252.639	711.443	167	203.045	159.592	386.522
B119L CDS	complement(95934..96293)	0	0	#N/A	0	0	0	#N/A	0	2	310.228	249.832	474.295	24	43.2839	34.0208	55.548
E248R CDS	167986..168732	0	0	#N/A	0	0	0	#N/A	0	4	299.015	240.802	948.591	241	209.466	164.639	557.795
F317L CDS	complement(55975..56928)	0	0	#N/A	0	0	0	#N/A	0	5	292.668	235.691	1185.74	309	210.294	165.29	715.181
B385R CDS	103321..104478	0	0	#N/A	0	0	0	#N/A	0	6	289.331	233.004	1422.89	299	167.641	131.764	692.036
C717R CDS	83070..85223	0	0	#N/A	0	0	0	#N/A	0	11	285.167	229.651	2608.63	705	212.501	167.024	1631.72
E199L CDS	complement(166839..167438)	0	0	#N/A	0	0	0	#N/A	0	3	279.205	224.849	711.443	434	469.63	369.125	1004.49
C962R CDS	90060..92948	0	0	#N/A	0	0	0	#N/A	0	14	270.603	217.922	3320.07	959	215.52	169.397	2219.61
CP2475L CDS	complement(118247..125677)	0	0	#N/A	0	0	0	#N/A	0	36	270.525	217.859	8537.32	3171	277.055	217.763	7339.28
B962L CDS	complement(93086..95974)	0	0	#N/A	0	0	0	#N/A	0	13	251.275	202.356	3082.92	492	110.569	86.9067	1138.73
C84L CDS	complement(82346..82576)	0	0	#N/A	0	0	0	#N/A	0	1	241.736	194.674	237.148	71	199.555	156.849	164.33
B475L CDS	complement(99037..100464)	0	0	#N/A	0	0	0	#N/A	0	6	234.626	188.949	1422.89	389	176.864	139.013	900.341
B318L CDS	complement(96274..97230)	0	0	#N/A	0	0	0	#N/A	0	4	233.4	187.961	948.591	170	115.333	90.651	393.465
B646L CDS	complement(104575..106515)	0	0	#N/A	0	0	0	#N/A	0	8	230.153	185.347	1897.18	823	275.291	216.376	1904.83
F165R CDS	60348..60845	0	0	#N/A	0	0	0	#N/A	0	2	224.261	180.602	474.295	416	542.352	426.284	962.832
K421R CDS	66188..67456	0	0	#N/A	0	0	0	#N/A	0	5	220.02	177.186	1185.74	521	266.559	209.513	1205.85
EP84R CDS	71304..71558	0	0	#N/A	0	0	0	#N/A	0	1	218.984	176.352	237.148	12	30.5533	24.0147	27.774
E183L CDS	complement(163216..163770)	0	0	#N/A	0	0	0	#N/A	0	2	201.229	162.053	474.295	131	153.248	120.452	303.2
E301R CDS	165223..166128	0	0	#N/A	0	0	0	#N/A	0	3	184.904	148.907	711.443	201	144.041	113.215	465.215
MGF 505-2R CDS	34091..35671	0	0	#N/A	0	0	0	#N/A	0	5	176.6	142.219	1185.74	122	50.1009	39.3789	282.369
CP530R CDS	126396..127988	0	0	#N/A	0	0	0	#N/A	0	5	175.27	141.148	1185.74	227	92.5182	72.7186	525.392
MGF 360-2L CDS	complement(2978..4066)	0	0	#N/A	0	0	0	#N/A	0	3	153.832	123.884	711.443	292	174.089	136.833	675.834
B125R CDS	106555..106932	0	0	#N/A	0	0	0	#N/A	0	1	147.727	118.968	237.148	49	84.1631	66.1515	113.411
E423R CDS	163801..165072	0	0	#N/A	0	0	0	#N/A	0	3	131.7	106.061	711.443	149	76.053	59.7771	344.861
B438L CDS	complement(97197..98513)	0	0	#N/A	0	0	0	#N/A	0	3	127.2	102.437	711.443	339	167.121	131.356	784.616
EP152R CDS	73345..73803	0	0	#N/A	0	0	0	#N/A	0	1	121.658	97.9734	237.148	131	185.3	145.645	303.2
G1340L CDS	complement(110093..114115)	0	0	#N/A	0	0	0	#N/A	0	8	111.043	89.4254	1897.18	614	99.0913	77.885	1421.1
H171R CDS	153248..153763	0	0	#N/A	0	0	0	#N/A	0	1	108.219	87.1507	237.148	146	183.705	144.391	337.917
Q706L CDS	complement(157922..160042)	0	0	#N/A	0	0	0	#N/A	0	4	105.311	84.8086	948.591	195	59.6913	46.9169	451.328
MGF 360-13L CDS	complement(31566..32627)	0	0	#N/A	0	0	0	#N/A	0	2	105.162	84.6889	474.295	469	286.725	225.364	1085.5
S183L CDS	complement(147056..147607)	0	0	#N/A	0	0	0	#N/A	0	1	101.161	81.467	237.148	28	32.9334	25.8854	64.806
QP383R CDS	161519..162670	0	0	#N/A	0	0	0	#N/A	0	2	96.9461	78.0725	474.295	209	117.791	92.5826	483.731
D1133L CDS	complement(141333..144734)	0	0	#N/A	0	0	0	#N/A	0	5	82.0708	66.0932	1185.74	259	49.4291	38.8509	599.456
S273R CDS	147668..148489	0	0	#N/A	0	0	0	#N/A	0	1	67.933	54.7078	237.148	65	51.3403	40.3531	150.443
M1249L CDS	complement(76677..80426)	0	0	#N/A	0	0	0	#N/A	0	4	59.5637	47.9678	948.591	337	58.3466	45.86	779.987
B407L CDS	complement(107259..108497)	0	0	#N/A	0	0	0	#N/A	0	1	45.0694	36.2952	237.148	137	71.7904	56.4267	317.087
MGF 505-4R CDS	36768..38288	0	0	#N/A	0	0	0	#N/A	0	1	36.7133	29.5659	237.148	143	61.0413	47.978	330.974
QP509L CDS	complement(160000..161529)	0	0	#N/A	0	0	0	#N/A	0	1	36.4974	29.392	237.148	86	36.4942	28.6842	199.047
H108R CDS	155231..155557	0	0	#N/A	0	0	0	#N/A	0	0	0	0	0	131	260.1	204.437	303.2
ASFV G ACD 00350 CDS	19967..20096	0	0	#N/A	0	0	0	#N/A	0	0	0	0	0	45	224.743	176.646	104.153
ASFV G ACD 01020 CDS	complement(92899..93057)	0	0	#N/A	0	0	0	#N/A	0	0	0	0	0	47	191.919	150.847	108.782
L83L CDS	complement(4877..5122)	0	0	#N/A	0	0	0	#N/A	0	0	0	0	0	69	182.109	143.136	159.701
B169L CDS	complement(98526..99020)	0	0	#N/A	0	0	0	#N/A	0	0	0	0	0	121	158.707	124.743	280.055
MGF 360-3L CDS	complement(5540..6610)	0	0	#N/A	0	0	0	#N/A	0	0	0	0	0	242	146.704	115.309	560.109
O61R CDS	129793..129978	0	0	#N/A	0	0	0	#N/A	0	0	0	0	0	40	139.625	109.744	92.58
B117L CDS	complement(106905..107252)	0	0	#N/A	0	0	0	#N/A	0	0	0	0	0	68	126.866	99.7161	157.386
MGF 110-12L CDS	complement(14759..15118)	0	0	#N/A	0	0	0	#N/A	0	0	0	0	0	44	79.3537	62.3714	101.838
ASFV G ACD 00090 CDS	7646..7759	0	0	#N/A	0	0	0	#N/A	0	0	0	0	0	13	74.0382	58.1934	30.0885
ASFV G ACD 01990 CDS_1	701..847	0	0	#N/A	0	0	0	#N/A	0	0	0	0	0	16	70.6675	55.5441	37.032
E146L CDS	complement(166162..166602)	0	0	#N/A	0	0	0	#N/A	0	0	0	0	0	47	69.1953	54.387	108.782
X69R CDS	20195..20404	0	0	#N/A	0	0	0	#N/A	0	0	0	0	0	15	46.3756	36.4508	34.7175
DP79L CDS	complement(139874..140113)	0	0	#N/A	0	0	0	#N/A	0	0	0	0	0	17	45.9891	36.1471	39.3465
MGF 100-1R CDS	12055..12429	0	0	#N/A	0	0	0	#N/A	0	0	0	0	0	22	38.0898	29.9383	50.919
L11L CDS	complement(183819..184100)	0	0	#N/A	0	0	0	#N/A	0	0	0	0	0	16	36.8373	28.9539	37.032
EP153R CDS	73806..74282	0	0	#N/A	0	0	0	#N/A	0	0	0	0	0	20	27.2226	21.3967	46.29
ASFV G ACD 00120 CDS	8723..8947	0	0	#N/A	0	0	0	#N/A	0	0	0	0	0	9	25.9703	20.4125	20.8305
A118R CDS	49253..49435	0	0	#N/A	0	0	0	#N/A	0	0	0	0	0	6	21.2871	16.7315	13.887
ASFV G ACD 00320 CDS	19545..19670	0	0	#N/A	0	0	0	#N/A	0	0	0	0	0	2	10.3057	8.10019	4.629
ASFV G ACD 01940 CDS	complement(185927..186085)	0	0	#N/A	0	0	0	#N/A	0	0	0	0	0	2	8.16677	6.41902	4.629
C62L CDS	complement(89790..89978)	0	0	#N/A	0	0	0	#N/A	0	0	0	0	0	2	6.87045	5.40012	4.629
ASFV G ACD 00210 CDS	13460..13651	0	0	#N/A	0	0	0	#N/A	0	0	0	0	0	2	6.7631	5.31575	4.629
ASFV G ACD 00330 CDS	19857..19970	0	0	#N/A	0	0	0	#N/A	0	0	0	0	0	1	5.69524	4.47642	2.3145
Repeat 1_1	1..1378	0	0	#N/A	0	0	0	#N/A	0	0	0	0	0	0	0	0	0
DP60R CDS_1	complement(416..580)	0	0	#N/A	0	0	0	#N/A	0	0	0	0	0	0	0	0	0
ASFV G ACD 00160 CDS	complement(11067..11195)	0	0	#N/A	0	0	0	#N/A	0	0	0	0	0	0	0	0	0
ASFV G ACD 00190 CDS	complement(12455..12580)	0	0	#N/A	0	0	0	#N/A	0	0	0	0	0	0	0	0	0
Poly C region_1	14224..14235	0	0	#N/A	0	0	0	#N/A	0	0	0	0	0	0	0	0	0
ASFV G ACD 00240 CDS	14568..14678	0	0	#N/A	0	0	0	#N/A	0	0	0	0	0	0	0	0	0
Poly C region_2	15664..15680	0	0	#N/A	0	0	0	#N/A	0	0	0	0	0	0	0	0	0
ASFV G ACD 00270 CDS	complement(16054..16167)	0	0	#N/A	0	0	0	#N/A	0	0	0	0	0	0	0	0	0
Poly G region	17623..17631	0	0	#N/A	0	0	0	#N/A	0	0	0	0	0	0	0	0	0
ASFV G ACD 00300 CDS	complement(17930..18046)	0	0	#N/A	0	0	0	#N/A	0	0	0	0	0	0	0	0	0
hypothetical	19412..19507	0	0	#N/A	0	0	0	#N/A	0	0	0	0	0	0	0	0	0
poly G region	19993..20006	0	0	#N/A	0	0	0	#N/A	0	0	0	0	0	0	0	0	0
ASFV G ACD 00360 CDS	complement(20167..20283)	0	0	#N/A	0	0	0	#N/A	0	0	0	0	0	0	0	0	0
ASFV G ACD 00520 CDS	complement(36678..36800)	0	0	#N/A	0	0	0	#N/A	0	0	0	0	0	0	0	0	0
hypthetical_1	51231..51335	0	0	#N/A	0	0	0	#N/A	0	0	0	0	0	0	0	0	0
E66L CDS	complement(170483..170635)	0	0	#N/A	0	0	0	#N/A	0	0	0	0	0	0	0	0	0
ASFV G ACD 01760 no indication	complement(175920..176004)	0	0	#N/A	0	0	0	#N/A	0	0	0	0	0	0	0	0	0
DP63R no incication vs FR682468	178504..178650	0	0	#N/A	0	0	0	#N/A	0	0	0	0	0	0	0	0	0
hypthetical_2	complement(182042..182149)	0	0	#N/A	0	0	0	#N/A	0	0	0	0	0	0	0	0	0
ASFV G ACD 01870 CDS	182602..182739	0	0	#N/A	0	0	0	#N/A	0	0	0	0	0	0	0	0	0
ASFV G ACD 01960 CDS	complement(187399..187530)	0	0	#N/A	0	0	0	#N/A	0	0	0	0	0	0	0	0	0
ASFV G ACD 01980 CDS	complement(189035..189229)	0	0	#N/A	0	0	0	#N/A	0	0	0	0	0	0	0	0	0
Repeat 1_2	complement(189206..190582)	0	0	#N/A	0	0	0	#N/A	0	0	0	0	0	0	0	0	0
DP60R CDS_2	190003..190167	0	0	#N/A	0	0	0	#N/A	0	0	0	0	0	0	0	0	0
